# Supplementary material for: Prediction of Associations between microRNAs and Gene Expression in Glioma Biology
Source: PLoS One. 2011 Feb 16;6(2):e14681. doi: 10.1371/journal.pone.0014681 (PMC3040173; doi:10.1371/journal.pone.0014681)
Supplement: Table S1 — List of 462 miRs and their lg2-fold change of expression in 27 GBM and 11 non-tumor samples. (0.05 MB XLS) [file pone.0014681.s001.xls]

## Sheet: miR27G_mir.pqvals
Table S1: List of 462 miRs and their lg2-fold change of expression in 27 GBM and 11 non-tumor samples.
miR	lg2 fold change
hsa-miR-181a*	-0.180979
hsa-miR-151	0.551231
hsa-miR-376a	-0.102563
hsa-miR-143	0.467384
hsa-miR-621	0.579013
hsa-miR-152	1.93245
hsa-miR-373*	1.24181
hsa-miR-368	0.452459
hsa-miR-367	2.56437
hsa-miR-365	0.0264722
hsa-miR-362	3.12063
hsa-miR-363	2.01249
hsa-miR-361	1.178
hsa-miR-593	6.31925
hsa-miR-619	1.38665
hsa-miR-452*	1.37738
hsa-miR-612	4.10477
hsa-miR-598	0.85925
hsa-miR-302a*	1.72938
hsa-miR-432*	0.570652
hsa-miR-542-5p	1.81384
hsa-miR-524	3.43037
hsa-miR-525	1.13257
hsa-miR-329	-0.569251
hsa-miR-30e-3p	1.15088
hsa-miR-521	1.96937
hsa-miR-522	0.104475
hsa-miR-523	3.9961
hsa-miR-139	-2.41384
hsa-miR-138	-0.821588
hsa-miR-768-3p	1.05556
hsa-miR-149	0.699719
hsa-miR-630	1.69247
hsa-miR-147	1.03306
hsa-miR-632	0.765018
hsa-miR-633	0.889899
hsa-miR-634	-0.233746
hsa-miR-635	3.82428
hsa-miR-636	1.09686
hsa-miR-637	0.316589
hsa-miR-525*	0.799181
hsa-miR-639	1.83681
hsa-miR-224	5.95603
hsa-miR-223	0.982463
hsa-miR-222	0.270499
hsa-miR-221	0.199186
hsa-miR-220	1.98253
hsa-miR-451	-0.370322
hsa-miR-452	1.78664
hsa-miR-453	0.333489
hsa-miR-455	3.38439
hsa-miR-21	3.45143
hsa-miR-493-3p	1.78447
hsa-miR-454-3p	1.83801
hsa-miR-520d*	3.07651
hsa-miR-369-5p	1.84874
hsa-miR-200a*	1.85294
hsa-miR-193b	2.40918
hsa-miR-193a	1.75447
hsa-miR-769-3p	-0.22054
hsa-miR-380-5p	2.91832
hsa-miR-485-5p	0.0588082
hsa-miR-302d	0.642003
hsa-miR-302c	0.245339
hsa-miR-302b	1.7285
hsa-miR-302a	1.31903
hsa-miR-187	0.347078
hsa-miR-27a	1.48538
hsa-miR-27b	0.53922
hsa-miR-92	3.02549
hsa-miR-544	1.97435
hsa-miR-520f	1.96088
hsa-miR-767-3p	0.775929
hsa-miR-516-3p	1.9451
hsa-miR-449	0.912981
hsa-miR-515-5p	1.63909
hsa-miR-153	0.773966
hsa-miR-24	1.23677
hsa-miR-25	3.89587
hsa-miR-17-3p	2.19209
hsa-miR-22	0.792381
hsa-miR-28	1.95549
hsa-miR-671	0.853548
hsa-miR-517c	1.3178
hsa-miR-517b	-0.245791
hsa-miR-517a	-0.245791
hsa-miR-363*	3.44665
hsa-miR-411	1.39555
hsa-miR-412	0.986944
hsa-miR-555	2.59936
hsa-miR-554	1.20934
hsa-miR-557	0.79532
hsa-miR-556	0.82556
hsa-miR-550	4.06711
hsa-miR-553	1.08306
hsa-miR-552	1.31979
hsa-miR-155	6.19033
hsa-miR-30b	0.919941
hsa-miR-30c	1.13004
hsa-miR-30d	1.55864
hsa-miR-489	0.898922
hsa-miR-488	-0.695063
hsa-miR-486	1.84866
hsa-miR-484	1.59244
hsa-miR-483	-0.768997
hsa-miR-154	-0.0634535
hsa-miR-324-5p	-0.0796763
hsa-miR-19a	4.35739
hsa-miR-509	1.12269
hsa-miR-551a	0.380756
hsa-miR-517*	5.80958
hsa-miR-93	2.62373
hsa-miR-505	-0.237612
hsa-miR-95	-0.497764
hsa-miR-148b	1.37387
hsa-miR-148a	3.46354
hsa-miR-512-5p	2.48792
hsa-miR-96	1.692
hsa-miR-422a	1.3727
hsa-miR-422b	0.538822
hsa-miR-124a	-2.45026
hsa-miR-200c	0.769728
hsa-miR-200a	5.54375
hsa-miR-30a-5p	2.06895
hsa-miR-18a	2.52086
hsa-miR-518c*	0.777573
hsa-miR-668	1.81446
hsa-miR-519e*	-0.823632
hsa-miR-126	0.712735
hsa-miR-127	0.412378
hsa-miR-129	-1.06684
hsa-miR-516-5p	3.24886
hsa-miR-19b	2.64352
hsa-miR-34a	1.85005
hsa-miR-34b	1.04054
hsa-miR-34c	0.229499
hsa-miR-339	2.93026
hsa-miR-132	-1.14463
hsa-miR-605	0.416199
hsa-miR-604	1.22811
hsa-miR-607	0.796042
hsa-miR-606	0.684915
hsa-miR-601	0.200239
hsa-miR-600	4.56253
hsa-miR-603	-0.117617
hsa-miR-602	3.20612
hsa-miR-609	1.46284
hsa-miR-608	0.666236
hsa-miR-345	3.15099
hsa-miR-346	-0.297637
hsa-miR-340	1.56816
hsa-miR-342	0.215369
hsa-miR-133a	1.3772
hsa-miR-133b	0.0182046
hsa-miR-198	-1.43516
hsa-miR-30e-5p	1.1621
hsa-miR-195	2.60735
hsa-miR-194	4.45025
hsa-miR-197	-0.616868
hsa-miR-767-5p	0.778799
hsa-miR-190	1.46377
hsa-miR-192	1.90422
hsa-miR-23a	1.19296
hsa-miR-23b	1.73819
hsa-miR-511	1.47948
hsa-miR-510	0.324955
hsa-miR-513	0.995775
hsa-miR-514	2.48715
hsa-miR-18a*	1.78199
hsa-miR-137	-3.2827
hsa-miR-770-5p	-0.682837
hsa-miR-142-5p	2.22631
hsa-miR-1	-0.39118
hsa-miR-99a	1.71128
hsa-miR-7	-3.42962
hsa-miR-99b	1.39477
hsa-miR-9	0.722947
hsa-miR-106b	4.07465
hsa-miR-369-3p	0.528595
hsa-miR-134	-0.291498
hsa-miR-485-3p	-0.762024
hsa-miR-425-5p	1.79589
hsa-miR-302c*	1.67855
hsa-miR-33	1.73864
hsa-miR-32	2.22287
hsa-miR-31	0.178402
hsa-miR-558	-0.461042
hsa-miR-641	0.590887
hsa-miR-643	1.57759
hsa-miR-642	0.027349
hsa-miR-645	0.127768
hsa-miR-644	0.910242
hsa-miR-647	-0.201273
hsa-miR-646	3.75983
hsa-miR-649	1.22056
hsa-miR-648	1.30245
hsa-miR-766	-1.85451
hsa-miR-765	-0.831932
hsa-miR-130a	2.9743
hsa-miR-130b	2.29443
hsa-miR-520a	1.75084
hsa-miR-409-3p	0.195857
hsa-miR-520c	1.96088
hsa-miR-520b	2.73588
hsa-miR-520e	0.678549
hsa-miR-520d	0.382616
hsa-miR-520g	0.900713
hsa-miR-545	1.76867
hsa-miR-520h	-0.154888
hsa-miR-549	0.235059
hsa-miR-498	0.225781
hsa-miR-499	1.72085
hsa-miR-494	-0.731219
hsa-miR-495	-1.24889
hsa-miR-496	0.962342
hsa-miR-497	2.20916
hsa-miR-490	1.07327
hsa-miR-491	-1.79411
hsa-miR-492	0.132781
hsa-miR-518b	1.60955
hsa-miR-518c	2.86297
hsa-miR-518a	0.37649
hsa-miR-518f	1.09157
hsa-miR-338	-2.44241
hsa-miR-518d	1.91294
hsa-miR-518e	0.727481
hsa-miR-335	1.12972
hsa-miR-337	1.39462
hsa-miR-331	-0.76125
hsa-miR-330	1.61046
hsa-miR-527	1.32634
hsa-miR-125b	1.12309
hsa-miR-136	0.928759
hsa-miR-125a	0.0840696
hsa-miR-429	2.9372
hsa-miR-381	-0.407284
hsa-miR-382	0.38544
hsa-miR-383	1.16875
hsa-miR-384	3.1865
hsa-miR-421	3.68182
hsa-miR-423	3.22194
hsa-miR-424	-0.308167
hsa-miR-33b	3.3584
hsa-miR-769-5p	-0.510672
hsa-miR-191	1.83751
hsa-miR-526b*	0.34565
hsa-miR-559	1.70454
hsa-miR-29b	-1.01585
hsa-miR-29c	-1.08015
hsa-miR-29a	0.70858
hsa-miR-20a	2.40195
hsa-miR-20b	2.12507
hsa-miR-122a	0.77826
hsa-miR-515-3p	-0.455141
hsa-miR-487a	-1.06298
hsa-miR-487b	-1.52737
hsa-miR-296	1.02206
hsa-miR-376a*	0.270648
hsa-miR-591	2.81223
hsa-miR-590	0.443458
hsa-miR-618	-0.430253
hsa-miR-592	-0.180912
hsa-miR-595	0.917543
hsa-miR-594	1.71168
hsa-miR-597	2.27014
hsa-miR-596	1.00743
hsa-miR-599	2.53513
hsa-miR-613	-0.226699
hsa-miR-610	0.897957
hsa-miR-616	1.40322
hsa-miR-617	2.135
hsa-miR-614	0.788973
hsa-miR-615	0.677827
hsa-miR-203	0.485747
hsa-miR-202	1.18858
hsa-miR-205	0.907173
hsa-miR-204	2.30404
hsa-miR-206	0.742876
hsa-miR-208	4.33182
hsa-miR-758	0.229564
hsa-miR-578	0.149051
hsa-miR-573	0.430915
hsa-miR-572	1.81446
hsa-miR-571	0.619075
hsa-miR-570	1.48944
hsa-miR-577	3.21441
hsa-miR-576	1.73584
hsa-miR-575	0.467768
hsa-miR-574	-1.32086
hsa-miR-182	6.86164
hsa-miR-183	4.32425
hsa-miR-186	0.778414
hsa-miR-128b	-1.9044
hsa-miR-184	2.45688
hsa-miR-185	0.142483
hsa-miR-188	0.314111
hsa-miR-189	1.38527
hsa-miR-196a	0.658448
hsa-miR-196b	2.58418
hsa-miR-9*	1.14197
hsa-miR-631	2.50647
hsa-miR-454-5p	-2.43344
hsa-miR-144	3.914
hsa-miR-98	0.0519722
hsa-miR-145	0.213847
hsa-miR-508	2.11394
hsa-miR-182*	1.52192
hsa-miR-506	2.92459
hsa-miR-507	1.6639
hsa-miR-504	-0.0612218
hsa-miR-551b	1.34985
hsa-miR-502	-0.106668
hsa-miR-503	2.45943
hsa-miR-500	2.08432
hsa-miR-501	1.00657
hsa-miR-18b	1.88565
hsa-miR-449b	0.979849
hsa-miR-140	-0.377747
hsa-miR-141	1.90726
hsa-miR-410	-2.70455
hsa-miR-638	0.274446
hsa-miR-128a	-1.73053
hsa-miR-191*	2.46704
hsa-miR-581	2.1224
hsa-miR-379	-1.21362
hsa-miR-378	3.32903
hsa-miR-299-5p	0.538534
hsa-miR-371	1.3916
hsa-miR-370	0.678493
hsa-miR-373	0.419298
hsa-miR-372	0.151466
hsa-miR-375	1.4224
hsa-miR-374	0.833525
hsa-miR-377	3.066
hsa-miR-199a*	2.37604
hsa-miR-661	1.28189
hsa-miR-30a-3p	1.91893
hsa-miR-660	0.944595
hsa-miR-199a	2.08939
hsa-miR-150	1.87734
hsa-miR-199b	2.77024
hsa-miR-126*	0.362597
hsa-miR-302b*	2.23704
hsa-miR-202*	0.804895
hsa-miR-768-5p	0.558187
hsa-miR-656	-0.148149
hsa-miR-657	0.974349
hsa-miR-654	1.75899
hsa-miR-655	0.402717
hsa-miR-652	2.30126
hsa-miR-653	4.32293
hsa-miR-650	0.183465
hsa-miR-651	1.08376
hsa-miR-802	2.21551
hsa-miR-801	0.973454
hsa-miR-658	1.62561
hsa-miR-659	0.359896
hsa-miR-219	-0.556265
hsa-miR-532	1.84869
hsa-miR-539	-0.514788
hsa-miR-493-5p	2.45842
hsa-miR-181d	0.511132
hsa-miR-181a	1.16267
hsa-miR-181b	0.903868
hsa-miR-181c	-0.352889
hsa-miR-623	1.50815
hsa-miR-622	2.40874
hsa-miR-376b	2.76813
hsa-miR-620	1.78427
hsa-miR-627	7.00832
hsa-miR-626	0.812575
hsa-miR-625	2.43606
hsa-miR-624	6.56563
hsa-miR-324-3p	1.53886
hsa-miR-629	-1.81471
hsa-miR-628	0.319254
hsa-miR-135a	0.397818
hsa-miR-323	0.854938
hsa-miR-320	2.05377
hsa-miR-448	0.475725
hsa-miR-326	1.07097
hsa-miR-325	8.40498
hsa-miR-328	0.594631
hsa-miR-380-3p	1.66024
hsa-miR-15a	1.84067
hsa-miR-15b	2.77544
hsa-miR-301	1.12287
hsa-miR-512-3p	0.98326
hsa-miR-526c	3.19996
hsa-miR-526b	0.711167
hsa-miR-526a	2.37697
hsa-miR-542-3p	4.14151
hsa-miR-432	0.214868
hsa-miR-433	0.300395
hsa-miR-431	1.03722
hsa-miR-200b	1.00146
hsa-miR-106a	2.18804
hsa-let-7b	1.00659
hsa-let-7c	1.01636
hsa-let-7a	0.203333
hsa-let-7f	-0.135976
hsa-let-7g	0.134226
hsa-let-7d	0.311312
hsa-let-7e	0.736353
hsa-let-7i	1.5702
hsa-miR-524*	2.88335
hsa-miR-142-3p	0.985396
hsa-miR-92b	4.43077
hsa-miR-17-5p	2.24204
hsa-miR-519e	1.60955
hsa-miR-519d	0.786031
hsa-miR-519a	1.20451
hsa-miR-519c	1.24575
hsa-miR-519b	1.64873
hsa-miR-548c	1.97435
hsa-miR-548b	1.78994
hsa-miR-548a	-0.451857
hsa-miR-425-3p	-0.460999
hsa-miR-299-3p	-0.500775
hsa-miR-135b	2.1012
hsa-miR-154*	0.41068
hsa-miR-587	3.23292
hsa-miR-584	-1.36991
hsa-miR-585	-0.533542
hsa-miR-582	0.796042
hsa-miR-583	-0.15141
hsa-miR-580	0.0701936
hsa-miR-16	2.4918
hsa-miR-10b	6.25653
hsa-miR-10a	3.20765
hsa-miR-663	0.60194
hsa-miR-662	6.64706
hsa-miR-588	3.00048
hsa-miR-589	1.84503
hsa-miR-216	1.73611
hsa-miR-217	1.68878
hsa-miR-214	0.0631158
hsa-miR-215	2.26351
hsa-miR-212	2.67117
hsa-miR-210	1.36304
hsa-miR-211	1.17237
hsa-miR-218	-2.52761
hsa-miR-518f*	1.48352
hsa-miR-568	0.550999
hsa-miR-409-5p	3.32625
hsa-miR-560	0.0157458
hsa-miR-561	4.1247
hsa-miR-562	1.50477
hsa-miR-563	1.81558
hsa-miR-564	4.10258
hsa-miR-565	2.01161
hsa-miR-566	3.06444
hsa-miR-567	1.64172
hsa-miR-26b	0.644794
hsa-miR-26a	1.6001
hsa-miR-146a	2.04128
hsa-miR-146b	1.66812
hsa-miR-103	0.270744
hsa-miR-100	1.4324
hsa-miR-101	-0.00724841
hsa-miR-107	0.402535
hsa-miR-105	0.823843
