# Supplementary material for: Prediction of Associations between microRNAs and Gene Expression in Glioma Biology
Source: PLoS One. 2011 Feb 16;6(2):e14681. doi: 10.1371/journal.pone.0014681 (PMC3040173; doi:10.1371/journal.pone.0014681)
Supplement: Table S2 — List of 20,288 genes and their lg2-fold change of expression in 27 GBM and 11 non-tumor samples. (1.31 MB XLS) [file pone.0014681.s002.xls]

## Sheet: miR27G.pvals
Table S2: List of 20,288 genes and their lg2-fold change of expression in 27 GBM and 11 non-tumor samples.
gene	lg2 fold change
UBE2Q1	-0.0734936
RNF14	-0.370326
DKFZP566E164	-1.85253
RNF17	0.0654092
RNF10	0.053663
RNF11	-0.676416
RNF12	-0.408042
RNF13	-0.0228943
GTF2IP1	-0.0550461
REM1	-0.304823
C16orf14	0.151954
C16orf13	-0.154136
FLJ21272	0.524391
UBE2Q2	0.501648
TSKS	0.0283744
ATRX	-0.434338
PMM2	0.778995
PMM1	-0.403864
ASS1	-1.59761
NCBP1	0.607521
ZNF709	0.888953
ZNF708	-0.0442161
RBM14	0.138194
HMG1L6	0.787467
LOC728928	-0.302027
DISC1	0.774715
CAMK1	-1.13298
LOC92497	0.0212639
SPR	-0.176333
ZNF700	1.41284
LOC651951	0.116241
LOC147670	-1.88141
GBP4	0.148308
ZNF704	-0.0653451
LOC339240	0.296565
ZC3H13	-0.930626
ZC3H15	-0.201486
ZC3H14	0.322373
SPN	0.0151532
HMGCLL1	-2.55298
NACAP1	-0.186199
NBLA00301	-2.81228
GRIN1	-2.17411
REM2	-0.911332
CEACAM4	-1.29835
SP8	-2.35244
DHX9	-0.0570983
LOC441204	-0.884586
TCOF1	-0.070164
NUP98	0.341664
XPC	0.444846
SP1	0.737415
XPA	-0.589043
SP3	0.835178
SP4	0.535846
SP5	-1.67203
LOC441208	0.022188
SP7	-0.32019
GOLIM4	1.26937
OPA3	-0.194143
OPA1	-0.886259
PRO1596	-0.574796
HOXB7	0.217935
RAB40C	-0.981162
RAB40B	-2.86815
RAB40A	-2.22145
CBX1	0.151903
TACSTD1	-1.53076
APOBEC3B	1.47427
COL7A1	-0.00582185
ARTS-1	1.54559
GTSE1	0.575866
ARHGEF4	-1.31091
ARFRP1	0.301772
C14orf122	0.0432371
PSAP	-0.529124
KIAA0831	-0.0249082
SPPL2A	1.53604
SPPL2B	0.642959
FLJ27365	0.278518
MYO3A	-0.921278
ITGA9	-1.28425
UGCG	0.364097
MYO3B	-0.618158
ATP2A1	-0.617504
ATP2A2	-1.24234
ATP2A3	-2.0862
HSD11B1L	-0.705288
ITGA2	1.40993
ITGA3	1.21047
SUGT1L1	-1.35747
ITGA5	0.734317
RIT1	0.982064
ITGA7	1.69894
LOC285556	-0.915164
LOC285550	-0.310144
DENND4A	-0.51825
DENND4B	-0.503296
DENND4C	0.70508
SWAP70	0.791991
RARRES1	0.805001
PHLDA1	0.882716
PHLDA3	0.815007
TCAM1	-0.758294
OSAP	1.14605
GAP43	0.303518
NENF	-0.205006
BC038740	-0.794959
FBXL11	-0.238431
FBXL10	-0.337395
FBXL13	0.378494
FBXL12	0.439461
TIPRL	-0.285064
FBXL14	-0.0783168
FBXL17	-0.807528
HRH1	0.525996
FBXL19	-0.377919
FAM116B	-0.775204
FAM116A	0.439402
C16orf67	0.0813492
LRRC7	-0.429952
GHDC	0.0527763
SDK1	0.22067
SDK2	-0.963036
TEX28P2	-0.332331
GRP	-1.08241
TEX28P1	-0.332331
LOC340544	-0.307278
THSD4	-0.919339
LOC440552	-0.162714
HPCAL4	-3.59168
HMG1L1	0.787467
THSD1	-0.181151
CHST9	2.41227
CHST8	0.389377
COL4A5	-0.903373
COL4A4	0.300987
COL4A3	-0.498222
COL4A2	3.48592
COL4A1	3.09636
HRNBP3	-3.89464
CHST1	-1.43985
CHST3	-0.0558574
CHST2	0.492204
CHST5	-1.3113
CHST4	-0.241625
CHST7	1.21198
CHST6	0.0978619
ITGAX	-1.71393
GATAD2B	0.0394054
HLX	1.20553
HLCS	0.196381
NOG	-0.660983
ITGAV	0.910659
HIBCH	0.101878
ZNF703	0.270463
GPR114	-0.180832
ITGAL	-0.101918
ITGAM	0.135504
LOC286359	-2.6156
ZNF702	-0.0711711
HLF	-1.9601
NOV	-2.25501
CD2AP	0.952254
ITGAD	-1.3333
FAM134B	-1.19345
LOC388963	-0.227286
LOC729484	-0.804123
LOC151657	-0.134823
RP11-262D11.5	0.173024
LOC653441	0.610096
TRERF1	-0.499037
SMAD4	0.874303
SMAD5	1.26798
SMAD6	-0.64352
SMAD7	-1.45586
GOLPH3L	0.378206
SMAD1	1.1101
AFTPH	-0.208822
SMAD3	-0.414007
MUS81	0.49158
AMMECR1L	0.764294
KIAA1505	0.227214
NECAP1	-1.47723
TMPRSS11B	-1.50264
IGF2R	0.490603
TMPRSS11D	0.365187
TMPRSS11E	-0.311952
LOC653505	0.652364
LOC645367	-2.04741
HS3ST1	-0.972345
LOC284600	-2.24171
SLC36A4	0.435002
WDR21C	1.5868
CKS1B	1.65872
SLC36A1	-0.207697
LIN28	-2.30628
C14orf115	-0.195229
C14orf112	0.400708
NSBP1	0.0499537
FBP1	0.468138
C11orf55	0.442443
LOC729264	-0.608828
LOC494558	-0.519635
ERICH1	-0.0949609
ARTN	-0.131483
ART1	-0.399888
HERC2P3	-0.111375
HERC2P2	-0.111375
ART5	-2.19388
ART4	-0.0792907
HERC2P7	0.0854934
RNF111	-0.419024
TCEA2	-0.183061
TCEA3	0.34187
TCEA1	0.925656
MGC57346	-1.49067
COX4I2	1.40861
COX4I1	-0.576199
BFAR	0.41819
MGC70870	0.302375
CRTAM	0.830449
EDA	-3.5293
COL18A1	0.560307
PIPOX	1.38546
CCDC116	-1.36047
CADPS2	-1.29918
CCDC114	0.503822
CCDC115	-0.302577
CCDC112	-0.902107
MCF2L	-1.24038
CCDC110	-1.12959
CCDC111	0.864253
LEO1	0.328867
ATP1A4	0.0620824
ATP1A3	-3.52731
ATP1A2	-1.09545
ATP1A1	-0.361347
NAG18	0.0752507
MGRN1	-0.302346
CRTAP	0.664215
FLJ38482	0.0762525
FOXQ1	0.134787
SPHK1	0.2156
DPT	-1.80142
BPESC1	-2.6877
IPO11	-0.111861
CUEDC2	-0.180471
IPO13	-0.645244
CPEB4	-0.178956
CPEB1	-2.24839
CPEB3	-1.68209
CPEB2	-0.584227
BEGAIN	-2.33011
RBMXL2	-0.390366
ABAT	-0.206367
GPRC5A	-2.33432
ZNF780A	0.784418
ZNF780B	0.784418
LOC645944	0.479646
LOC400604	-0.504418
FRG1	-0.253403
SLC7A13	-0.713448
RHEBL1	-0.882441
TP53TG3	-0.608828
IFT80	-0.456149
IFT81	-0.514099
HSPC105	-0.185032
DKFZp666G057	0.40131
NPY6R	-0.451235
LOC780529	-1.94718
LOC644010	0.194579
SARDH	-1.67539
LOC474358	-3.26369
LOC644017	-0.67866
SP2	0.199914
ADCY6	0.171139
KISS1R	-0.50792
MCM10	2.81459
NUP93	1.23143
FLJ39779	0.396635
LOC284865	-1.06573
ZNF221	-0.536308
ATG4C	-0.698081
ATG4B	0.659612
ATG4A	0.257185
THUMPD2	0.194848
CREB5	0.786472
KLRA1	0.58743
ATG4D	0.143464
SYNGR1	-2.89676
PHOX2B	-0.278082
TNRC4	-3.23718
TNRC5	-0.410639
MGC19604	-0.0472226
LRGUK	0.284674
UPK2	-1.61581
CFH	0.528966
GPT2	0.168514
LOC440338	-0.46509
ANKFY1	0.713121
CFB	0.322549
OR5P3	-0.679071
OR5P2	-0.180184
LHPP	-2.62617
HKR1	0.445222
CDKAL1	0.228068
PNN	0.365081
ATP6V0E1	0.955331
ATP6V0E2	-0.152195
IMPG1	-2.45116
AASDHPPT	-0.455548
AAAS	0.556585
HAMP	0.598042
GCLC	-0.661571
SIDT1	-1.07406
LOC642441	0.419655
SIDT2	-0.215903
MLLT3	-0.973676
PEO1	0.228967
LOC283079	-2.42879
C9orf105	0.303865
LOC392454	1.5014
SIX5	-2.21956
HIG2	1.5902
SAGE1	-0.883006
MR1	0.0735919
SIX2	-2.13582
SIX3	-0.220376
NAALAD2	-1.0193
WWP1	-0.347683
CNPY1	0.131917
NODAL	0.154827
GLT8D3	0.14373
TMEM142B	0.266912
HMG20A	-0.0221728
HMG20B	2.26333
PHOSPHO2	0.815238
C4orf18	-0.288548
C4orf19	0.411687
SLC7A6OS	-0.0395281
C4orf14	0.129083
C4orf15	0.983616
C4orf16	-0.245466
C4orf17	-1.03801
C4orf10	-0.577475
SGEF	1.59339
C4orf12	-0.913796
UNQ9391	-1.05964
EME1	-0.19219
MRO	0.161638
CIRBP	-0.252921
CHFR	0.355097
KRAS	-0.606818
EFHA1	0.00601549
MGC39606	-2.85445
SYPL1	0.783948
RFPL1	-0.564212
NUDT9P1	-0.519164
SYPL2	-0.991684
NPR3	-2.36132
SAPS2	0.123456
RFX4	1.79898
RFX5	-0.0651803
AVPR2	-2.07993
NRXN3	-3.95001
NRXN2	-1.6599
NRXN1	-2.14101
RFX3	-0.193864
LOC728658	0.227928
RFPL2	-0.657704
LOC728651	-0.78723
APC	-0.425619
ABCE1	0.185053
UQCRC2	-0.287127
XPNPEP1	0.000601414
XPNPEP2	-0.250409
XPNPEP3	0.307101
ZNHIT3	-0.307636
GGCX	0.264283
PAPLN	0.178317
ADNP	0.597453
ZNF57	0.157819
ERCC4	-0.132171
KHDRBS1	0.518431
RUNDC2C	-0.479654
KHDRBS3	0.031408
KHDRBS2	-1.35478
VPS37C	-0.266198
LOC728944	-0.311438
LOC286161	0.39834
LOC283403	-1.35708
LOC283404	-1.49723
LOC286167	-0.415716
LHCGR	-1.47848
REG1B	0.101828
OR1Q1	-1.50769
DNAH11	1.28525
FLT3	-1.27611
LRFN2	-3.26517
FLT1	-0.113638
C11orf2	-0.0738337
DPYSL4	-1.17173
DPYSL5	0.0530144
DPYSL2	-0.527249
DPYSL3	1.17566
FLJ36032	-0.484781
PTPRCAP	-0.365126
LOC731437	-2.96487
C11orf9	-3.77098
ACHE	-0.581055
KRTAP10-12	-0.354781
KRTAP10-11	-1.96121
LOC729018	0.152344
IGFBP3	2.83535
IGFBP1	1.02876
IGFBP6	-0.697435
IGFBP7	1.09223
IGFBP4	1.67233
IGFBP5	1.70672
PPM2C	-1.8307
CYP2R1	0.372996
CKLF	1.18957
DKC1	0.887339
LOC728904	-0.214016
C15orf26	0.697025
GJA1	-0.23463
C15orf24	-0.00307037
GJA3	0.567704
GJA4	-1.51628
C15orf23	0.384197
GJA7	2.60145
GJA8	-1.78008
GJA9	-0.0235455
SNORD108	-0.458801
BCDIN3D	0.242102
C15orf28	0.151026
C15orf29	-0.380665
GTPBP6	0.199523
SNTG1	0.105656
ZNF117	0.801781
ZNF114	1.12728
ZNF223	-0.497289
SEZ6L	-0.532591
TMC4	-0.176604
ITGA8	-0.578169
TMC6	-0.158172
TMC7	-0.373224
APIP	-0.0369609
TMC1	0.311819
TMC2	-0.690184
APOC3	-4.35609
EIF2B4	0.250077
NFATC2IP	0.534109
TMC8	0.0473986
EIF2B3	-0.168931
EIF2B1	0.48592
PRKAR2A	0.480204
C20orf52	1.58799
C20orf51	-0.489953
CSNK2A1P	0.104848
C20orf56	-2.63852
C20orf54	-0.479365
TXNIP	1.02801
C20orf59	-0.0857735
C20orf58	0.92404
FLJ12595	0.872893
LOC339766	-2.03651
MLF1	0.402027
QPRT	0.00320256
IFT140	0.380025
MLF2	-0.32093
MGC59937	-0.60294
TMEM14B	0.134222
TMEM14A	-0.787814
CFLAR	0.0298944
C14orf173	-1.31825
ITGA2B	-1.48217
LRMP	-1.00579
RSPH1	-1.50105
IFI16	1.76433
RFXDC2	0.553299
RFXDC1	-3.09439
ZNF396	-0.891302
MGC33846	1.2758
C9orf128	-0.554198
MYT1L	-4.44596
ECGF1	1.77174
LOC401565	-0.263189
C9orf125	-2.3681
C9orf122	0.0570159
C9orf123	-0.367076
KIAA1267	0.426037
FANCB	-0.956282
CFHR2	0.199723
CFHR3	0.84296
CLIC4	1.1524
CXorf9	-0.0130705
L3MBTL	-0.290454
OR2K2	-0.249531
LRSAM1	-0.512521
NUP107	1.53672
KRTAP2-2	-1.27637
KRTAP2-1	-2.17285
CXorf1	-1.51698
KIAA0020	0.526086
LOC286467	-0.206223
KRTAP2-4	-1.9516
RP4-724E16.2	-0.880114
TMEM146	0.411642
TMEM145	-0.568661
NY-REN-7	-2.56776
TMEM143	0.208445
ITGA6	0.745068
TMEM141	-0.416234
FOXL1	-1.9987
SF1	-0.0631475
LOC644714	-0.48731
KIAA1279	-0.9717
EXOD1	0.110408
TMEM149	1.33024
TMEM148	-0.288493
LOC116349	0.188627
API5	-0.120207
LOC646579	0.732306
HSPC159	-0.205245
PCDHA4	-1.36888
PRO1621	-1.97148
tcag7.1314	1.03326
LOC574538	-0.337349
LOC751071	0.352362
LOC646576	-0.548115
HAS2	1.37581
KIAA1199	-0.63725
HLA-DPA1	1.29649
FAM32A	0.542034
LOC196913	-0.213574
ALOX12P2	-2.09955
FER1L4	-1.24396
FER1L5	-1.17249
PPIAP8	0.726721
FER1L3	1.43022
FLJ30064	-0.39184
PDIA2	-2.33807
tcag7.929	0.0769387
LOC731832	-0.555614
C19orf22	-0.203223
C19orf23	-0.937919
C19orf20	0.367065
C19orf21	-3.17439
ZMAT5	0.362769
ZMAT4	-1.14589
C19orf24	0.718717
C19orf25	0.381924
MYBL1	1.48644
NR1D1	-1.00493
NR1D2	-1.00813
MYBL2	1.90235
ITGB1BP1	-0.0564309
ITGB1BP3	-2.51661
ITGB1BP2	-2.398
ZNF7	-0.0680941
ZNF2	-0.055598
ZNF3	1.01222
CTCFL	0.787467
LOC650167	-1.09803
M6PRBP1	1.56398
ZNF8	-0.252276
PCP4L1	-1.8484
C11orf17	0.24415
ATG5	0.157321
ZAP70	-0.244033
C11orf10	0.651954
LOC284294	-2.67079
LOC284296	-1.47717
PHLDA2	0.852616
OGFR	0.287332
BCL8	-0.98389
CDC5L	-0.0734456
FLJ22596	0.18569
RAC2	0.00275236
RAC3	0.149829
RAC1	-0.240147
SBDS	0.174256
VCL	1.05355
LOC81691	-0.0613088
VCP	0.0686613
CPLX3	-1.47366
ORC3L	-0.179137
CPLX1	-3.46535
AP2A1	-0.550884
AP2A2	-0.445317
VCX	-2.37222
VCY	-0.21412
CADPS	-1.6191
BAZ2B	0.424852
PBX2	-0.000169192
PBX3	1.53769
PBX1	0.404765
AIRE	0.0813724
NSUN3	-4.64392
NSUN2	0.312871
NSUN5	0.210041
NSUN4	0.446417
NSUN7	0.0961965
LOC150837	-0.619099
TUBG1	0.829534
RP11-165H20.1	-0.2351
DBT	0.0774966
PRAMEF1	-1.11856
PRAMEF2	-1.11856
PTCH2	-2.78923
LY86	0.1828
TARP	-0.274059
TIMM44	0.429069
TUFM	0.718201
LOC392557	0.192551
LOC392555	-0.515171
KIR2DS5	-1.18262
FAM108B1	-1.05589
LOC641727	0.222649
RAD9B	-0.285148
RAD9A	-2.14373
ERGIC2	-0.249445
ERGIC3	1.12108
CDR2L	-0.395395
ERGIC1	0.852345
CEP78	-0.0356837
DKFZp434B1231	-0.52283
PDF	0.48044
B3GAT3	0.000458384
LOC650557	1.50279
B3GAT1	-1.12214
FAM66C	-0.321941
KIAA1856	1.12679
UXT	0.651374
LOC728537	-0.432302
GSDML	-0.315139
KIAA1853	-1.16976
TTC30B	0.318678
CALM1	-0.792431
NANOS1	0.0566609
UPK1A	-0.171779
UPK1B	-0.229197
DLGAP2	-1.80055
DLGAP3	-3.46322
DLGAP1	-1.39124
RP1-27O5.1	-1.07486
DLGAP4	0.686185
BRDT	0.0708974
HRH2	-0.174369
MBNL2	-1.71485
MBNL3	0.0167662
PLK3	0.161201
HRH3	-0.26264
RP11-365K22.1	0.227928
FLJ32784	-3.57519
OIP5	1.2806
CLCN3	-0.285825
CLCN2	0.21626
CLCN1	-0.523351
FBXL16	-2.83286
CLCN7	-2.65016
CLCN6	-0.837893
CLCN5	-0.109947
CLCN4	-3.12427
LOC728799	0.293365
SV2A	-1.51792
BRD8	0.120799
BRD9	0.0607284
FBXL18	-3.74131
KIR3DS1	-0.594292
LOC728791	0.667112
BRD7	0.343232
BRD1	-0.0693911
BRD2	0.944788
BRD3	0.220609
DNAJA2	-0.208398
DNAJA3	0.115766
DNAJA1	-0.480377
DNAJA4	-1.66104
DNAJA5	-0.338827
PTPN13	1.22009
PTPN12	1.36755
PTPN11	-0.0181209
DUS2L	-0.33347
LRFN1	-0.865965
MYCBP	0.187223
PTPN14	1.22512
LOC442232	0.327839
LOC442233	0.177792
GALR1	0.784615
UTRN	0.172683
LYAR	0.334962
RPL14L	0.666455
C8orf30A	-0.121496
HCRP1	-0.402675
CSF2RB	-0.069315
C16orf75	0.605186
LOC145694	0.319271
CSF2RA	0.302636
DMD	-0.246502
MRPL20	0.188285
C16orf72	0.0979125
MRPL22	0.42601
GAB4	-1.81696
LYRM4	-0.129176
GAB2	-0.569413
MRPL28	-0.229147
DMN	0.0885343
GAB1	0.531329
HABP4	-0.920648
NPTX2	-1.99112
HABP2	-0.281253
ZSCAN5	-0.366143
ZSCAN4	-0.778289
NDRG2	-1.45625
NDRG3	-1.49003
ZSCAN1	-0.326134
ZSCAN2	-0.019008
CHD1L	0.106187
LOC643653	0.698463
HOXA6	-0.564331
LOXL3	0.443924
CDK2	2.23072
DNAJB13	-0.146049
VIL2	0.207488
VIL1	0.617743
CDK3	0.469893
HLA-DQB1	1.38203
RNF135	1.47958
OR10A5	-0.57908
HLA-DQB2	-0.317672
RNF138	0.820657
RNF139	0.117657
ENOSF1	-0.737149
ADFP	2.4401
ZNF226	0.162151
CDK5	-0.787195
CISD2	-0.0126509
CISD3	-0.506548
CISD1	-1.13163
CLNS1A	0.503058
CDK6	2.35348
LOC339593	-0.246412
TSHZ2	-2.16851
TSHZ3	-0.641273
TSHZ1	0.0936896
TRMT12	0.006973
VILL	-2.52833
ZNF581	1.02749
ZNF580	0.0229619
ZNF583	0.00129407
ZNF582	0.123793
TIPARP	0.812925
ZNF584	-0.0326364
ZNF587	0.661977
ZNF586	0.338207
ZNF589	0.039569
PTPRH	-0.064911
ZMAT3	0.445876
LOC401717	-0.0154778
ZFP161	-0.6197
SRP72	0.29373
COL4A6	0.721002
MAP3K5	0.0521845
LOC157931	-2.12092
PSD	-4.6485
CAMKK2	-1.25419
CAMKK1	-2.35186
SOX5	0.590648
NPTXR	-2.53857
BASP1	-2.50154
LOC441046	-0.929662
RP4-621O15.2	0.98581
MTRF1L	0.0128513
MYO1H	-0.0588082
MYO1G	-2.32974
MYO1F	0.198838
MYO1E	0.572824
MYO1D	-2.63333
MYO1C	0.506434
MYO1B	0.964951
MYO1A	-1.40631
GRN	1.22553
tcag7.907	0.377197
HNT	-1.10799
PARD6G	-0.741568
RP11-262H14.4	0.396455
RPL36AL	0.082201
LOC388135	-0.728362
CHMP7	-0.0507323
CHMP6	0.408226
BCR	-0.415094
PGBD4	-1.14048
PGBD5	-2.62607
PGBD2	-0.424267
CTPS2	1.11483
PGBD1	0.10816
LOC149501	0.0587645
LY6G6D	-0.00586508
LY6G6E	-0.52722
HOXA11	-1.61753
HOXA10	2.33069
LOC283871	-0.837887
KRTAP19-3	-0.668436
OAS2	0.718078
LOC283875	-2.79646
HIST2H2AA3	1.08012
HIST2H2AA4	1.08012
TSSK6	-0.25555
SRC	-0.120652
TSSK4	-0.577559
ZNF326	0.551925
GALNTL1	-0.550989
TSSK3	-1.82348
ZNF323	-0.490456
GALNTL2	0.298253
GGTL3	-0.608045
LOC440575	-0.804123
SRI	0.453531
ZNF329	-0.57901
SRM	0.3893
SRR	0.538496
LGALS9	0.753067
LGALS8	-0.704298
C1orf31	-0.351405
LGALS3	1.62555
LGALS2	0.0797392
LGALS1	1.73736
SRY	-1.20866
LGALS7	0.330074
LGALS4	-2.51705
NMU	-0.204558
LOC257152	-1.69782
EIF2AK1	0.681982
EIF2AK3	0.540882
KRTAP11-1	-1.88462
TDG	0.482011
EIF2AK4	0.369231
LOC149448	-0.0371613
HN1	-0.200769
NMB	2.64232
LOC388946	-2.78151
AVPI1	-0.96973
MYO16	-0.944897
LOC388948	-2.41102
TRNT1	-0.102569
MYO10	0.291138
OCRL	-0.766395
EMCN	0.293178
FUBP1	0.484995
PLAUR	0.612143
FLJ34208	-0.363646
KCNH8	-2.18777
LOXHD1	0.0216715
KIAA1524	0.463684
LRRC23	-0.262659
hCG_1644884	-0.181256
MPDU1	0.655108
LRRC20	-0.522564
LOX	2.74345
LPGAT1	-0.919658
LOC284661	-2.32928
PRKY	0.663875
LRRC29	-0.482038
KIAA1529	-0.388637
TIMM17B	-2.48078
GCNT4	0.246506
GCNT7	-1.41347
TIMM17A	-0.512125
C14orf138	-0.527705
C14orf139	-0.704375
GCNT3	-0.414789
GCNT2	-0.157937
C14orf135	0.96289
C14orf130	0.315973
C14orf131	-1.00615
C14orf132	-1.7274
C14orf133	-0.256566
LOC729207	-0.709128
GOLGA1	0.0269603
P2RY10	-0.0789866
LOC388969	1.48995
LOC729208	-0.804123
MID1IP1	-0.41883
PIGA	-0.013054
PIGB	0.232488
PIGC	0.627335
PIGF	-0.118811
CALCRL	-0.263408
PIGH	0.22314
LOC727825	0.134454
MGC70857	0.885888
PIGK	-0.426283
PIGL	0.0613875
PIGM	-0.215668
PIGN	0.170018
PIGO	0.376726
PIGP	-0.398975
PIGQ	-1.36972
PIGR	-2.77703
PIGS	-0.0403404
PIGT	-3.18458
PIGU	0.227629
PIGV	-0.228398
PIGW	0.993406
PIGX	0.0744134
LOC400590	1.31065
PIGZ	-0.398575
LOC402213	0.726721
TMEM80	0.0638636
TAGLN	1.9544
TAX1BP1	-0.05573
SERPINB9	-0.677956
TAX1BP3	0.984522
ALPP	0.336808
RHPN1	-0.29058
INPPL1	1.35905
OLR1	0.0913317
SERPINB8	-0.085002
SRRM1	0.166533
NOPE	1.58217
SRRM2	0.421296
2010-09-07	-0.356889
LOC729486	-0.0421387
PDK1	0.654904
DDHD1	-0.247561
PDK3	-1.38377
PDK2	-0.954682
EBP	0.14203
FAM134A	-0.697155
ROD1	0.418678
ALPI	-1.35526
C9orf114	0.160077
SEC61A1	1.86716
SEC61A2	-1.87699
ALPL	-0.514369
PTGS2	-1.84314
PTGS1	1.04437
TM2D3	-0.900127
MGST3	-1.01604
LOC284080	0.0708823
ORC2L	0.30756
ZFAND6	0.870664
PUF60	0.406411
NKIRAS1	-1.46567
ZFAND3	0.640071
ZFAND1	-1.04838
MYO5B	-1.66599
FABP5	0.250048
PECI	1.20841
LOC727858	-2.08078
LOC400622	-0.632323
LOC400620	-1.30647
PLVAP	1.1638
SLC39A13	-0.430627
SLC39A10	-1.07398
SLC39A11	-0.24059
LOC96610	-0.273204
SLC39A14	1.33439
DNAJC17	0.493733
EIF1AX	0.34085
NTRK1	-1.86325
NTRK2	-1.2148
LOC731139	-0.482624
ARHGAP23	-1.65441
ARHGAP22	-1.476
ARHGAP21	-0.4683
ARHGAP20	-1.20934
ARHGAP27	0.275298
ARHGAP26	-1.25279
SAP18	-0.181758
ARHGAP24	-0.379281
D21S2088E	-1.95948
MTX3	-0.0724064
ARHGAP29	0.0869493
ARHGAP28	-0.947619
LOC730841	-3.49814
CHST12	0.9293
LOC402665	-0.459059
DDIT3	0.891771
MICALCL	-0.31589
NFKBIL1	-0.16971
LOC284889	0.284306
PCGF3	-0.454458
LOC646947	-0.708525
NKRF	-0.817149
SMAD2	-0.517044
MYSM1	-0.144424
ATG2A	0.385451
LOC647954	0.0587645
ATG2B	-1.05672
LOC129607	0.278427
URG4	-0.150739
NOX1	-0.12561
BMP7	0.897895
C1orf38	0.677142
GPR1	-1.38974
BMP4	-3.19933
BMP3	-2.07461
BMP2	-1.39686
BMP1	1.5812
GPR4	-1.53268
DR1	0.107446
PCGF6	-0.0647243
C1orf35	0.0770301
C1orf34	-0.237906
ASF1A	0.271967
TERF2	-0.290978
TERF1	-0.108341
PPIA	-0.218689
MAGED1	0.0992845
GOLGA8E	-0.289987
GOLGA8G	-0.289987
DNAJC19	0.199373
GOLGA8A	-0.465073
MAGED2	0.15846
GOLGA8B	-0.316812
2010-03-10	-1.96104
RASSF1	0.411476
PTOV1	0.0327717
PTPMT1	0.351036
RASSF2	0.635919
RASSF5	-0.317706
RASSF4	1.10147
RASSF7	-0.491572
RASSF6	-0.081466
SMAP1L	-0.930658
LPPR2	-0.511729
ALDOB	-0.0673585
PMS2L4	-0.272631
RSAD2	0.463304
RSAD1	0.278541
CHD1	0.604894
NFS1	-0.208831
CHD3	-0.843568
CHD2	0.65212
CHD5	-4.37848
CHD4	0.476049
CHD7	1.18169
MRP63	0.142429
CHD9	0.462771
CHD8	0.221302
LOC121838	-2.92927
CAP1	0.302477
CAP2	-1.99143
LOC283050	-0.250356
NPC2	1.21331
NPC1	-0.338261
SKIV2L	0.311926
UBXD7	0.440982
DDX5	0.187041
TNFSF12-TNFSF13	-0.0322657
LOC728490	-1.79071
MSL3L1	-0.140553
C3orf59	-0.160103
TTC4	0.190778
TTC6	0.509961
TTC1	-0.61904
IL4R	0.0934944
TTC3	-0.572909
RAB3GAP1	-0.523061
C3orf51	-0.994089
PRKCE	-1.89838
C3orf53	-0.696256
C3orf52	0.491089
C3orf55	-0.171286
C3orf54	-0.712375
C3orf57	-2.53534
CAPS	-0.147178
DYNC1LI1	-0.986009
DYNC1LI2	-0.392018
CHDH	0.233026
EFHC1	1.9977
CAPG	2.27457
TPRKB	1.18287
ETHE1	0.399594
PRDM16	-0.883442
ABCG1	-0.21501
ABCG2	0.0419014
PRDM15	-0.114642
PRDM12	-0.0443614
PRDM13	-3.79588
PRDM10	-0.33768
PRDM11	-2.00007
ABCG8	-0.177251
MPO	-0.525609
MPL	0.0871242
HNF4A	-3.10449
MPI	-0.48318
UBXD5	0.526328
HIST1H3A	-0.0500433
PXDN	2.12919
LOC728678	-0.178582
POLRMT	0.161495
LOC728676	-1.36901
ALB	-0.363858
MPZ	-0.687945
LOC728672	-0.0154778
SGSM2	-0.477111
MCPH1	-0.658172
GRPEL1	-0.580813
GRPEL2	0.216593
PLRG1	0.553443
HIST1H3D	0.813079
LOC399947	-3.59743
PTPN6	0.558583
EDA2R	-0.278741
TDO2	-0.173963
SLC36A2	0.147268
PRKCQ	-1.49876
LOC286109	0.0514373
GRASP	-3.2161
KRTAP5-10	-1.45092
KRTAP5-11	-1.45092
QRSL1	0.237362
FCER1G	1.40145
AKR1B10	-0.306103
BTG3	1.4169
BTG2	-0.139534
SOSTDC1	-2.55983
DNALI1	1.8701
SLA2	-0.0738128
BMPR1A	0.625729
C4orf37	-1.56708
C4orf34	-0.216047
C4orf35	-1.8115
C4orf32	-1.35555
C4orf33	0.0696174
C4orf30	0.396898
C4orf31	0.0562758
SRD5A2	-0.674618
SRD5A1	0.0225132
C4orf38	0.187087
C4orf39	-0.322839
HELLS	0.892748
RPL13A	0.167043
METAP2	0.748694
FAM49A	-0.682318
FAM49B	-0.258146
LOC400128	-4.31468
ZFP36L1	1.02874
ZFP36L2	1.70693
GGA1	0.107651
C10orf99	-0.445491
GGA3	0.173372
GGA2	-0.477162
C15orf48	-0.167694
C15orf49	-0.316826
C10orf90	-2.40697
C10orf91	-2.45623
LOC729074	0.0298247
C10orf93	-2.02023
C15orf40	-0.0219833
C15orf41	0.357818
C15orf42	0.000494714
C10orf97	-1.14994
FHOD1	0.0172575
FHOD3	-1.10964
ADH7	-0.844445
ADH6	-2.71764
ADH5	1.04415
ADH4	0.386447
C4orf6	0.489238
PKD2	0.690133
PKD1	0.227545
CXorf48	-0.242527
OPRM1	-0.36889
GJC1	-0.356814
ZNF138	1.12021
PPARGC1A	-3.27738
SPRYD3	-0.594403
PRKACA	-0.465535
C14orf118	0.432129
PSMB9	2.28825
PRKACB	-1.56837
STAMBPL1	-2.09187
ZNF131	0.375641
ZNF132	-0.315426
C14orf119	0.608128
PSMB3	0.506143
PSMB2	0.448932
ZNF136	0.720408
ZNF137	0.50452
C20orf79	-0.0307035
PFKFB2	-0.788506
LMBR1L	0.0135021
HDHD3	-0.293571
TUG1	0.662784
C20orf71	-0.520886
C20orf70	-0.366849
C20orf72	2.0485
C20orf75	-0.0349036
C20orf74	-2.62972
C20orf77	0.35314
PFTK1	-0.511555
PRKXP1	-0.507454
OR9A1P	0.0421223
TDGF1	-0.781531
FAM69B	-0.113892
TDGF3	-0.781531
LOH3CR2A	0.342781
LOC339788	-0.278203
FLJ90680	0.2249
RMI1	1.11512
CORO6	-0.546384
MBL2	-0.550331
TMEM16A	0.55478
TCEB3C	-2.90223
TMEM16B	-2.10075
TMEM16E	-0.844094
TMEM16D	-2.67933
SFRS9	0.656303
SFRS8	-0.0425112
SFRS7	-0.231464
SFRS6	0.42174
BDNFOS	-0.561758
SFRS4	0.420644
SFRS3	0.255639
CRY1	1.11339
MLH1	0.412153
KCNK3	-2.14979
C9orf144	-0.623497
LOC401504	-0.0623729
C9orf140	0.270415
C9orf142	0.248656
TRIML1	-2.49148
ACOT11	-0.194779
ACOT12	-1.53943
VPS13A	-0.212499
SH3KBP1	-0.300648
VPS13C	0.604823
VPS13B	0.317321
LOC391081	0.302058
BEX2	-2.14943
BEX1	-1.60015
LOC729690	-0.270403
SPOCK1	-2.27975
ELTD1	1.50284
TMEM160	-0.526768
TMEM163	-1.12511
TMEM165	0.0334785
TMEM164	0.428818
TMEM167	0.251127
TMEM166	1.42263
TMEM169	-0.702899
TMEM168	0.509558
EVI2B	0.202734
FAHD2B	-1.12172
FOXN2	-0.266057
REPIN1	0.961875
LOC646590	-0.317218
FBXO15	-1.04266
NICN1	-0.47385
C18orf25	0.199187
COL14A1	-1.62228
GRIN2B	-0.236461
GRIN2C	-2.35651
GNA14	-0.30835
GNA15	-0.284399
GNA12	1.34876
KLHDC8B	-0.0173138
GRIN2D	-0.362695
GNA11	0.220994
NOL9	-0.20348
NOL8	0.813349
TAP1	2.17125
TAP2	0.867777
LOC731851	-0.302867
C19orf19	-0.221592
MFGE8	0.84189
LOC124216	-2.12038
SH2B1	0.0888822
IL6ST	0.212131
SBF1	-0.60191
SBF2	0.617903
ZCCHC4	0.730527
C19orf16	-2.92999
DBN1	0.331675
tcag7.1196	-2.09825
ACTG1	-0.0188152
OGDH	0.0170373
C11orf38	0.289461
CDC73	0.437456
C11orf35	-0.061317
NOL1	0.509939
C11orf37	-0.971909
C11orf36	-0.0668587
C11orf31	0.0521562
C11orf30	-0.270786
R3HDM1	-1.28617
C11orf32	-0.755419
SEMG1	-1.7082
UPP1	1.00295
SEMG2	0.905128
LOC284276	0.227795
LOC284274	-2.67145
LMBRD2	-0.362965
ANKRD20B	0.930722
OLIG1	-0.255027
DAZL	-2.653
DAZ3	0.0180072
DAZ2	0.0180072
DAZ1	0.0180072
IFNA6	-2.02807
DAZ4	0.0180072
SRFBP1	0.780338
TAS2R16	0.00970508
GBF1	-0.527181
TAS2R10	0.0947668
BCAT2	0.643672
BCAT1	1.61267
TAS2R13	0.466577
LOC730980	0.327839
LOC730453	0.720721
MACROD2	-3.69682
MACROD1	0.0503712
SLC35F5	1.43793
GBA2	-0.53617
IFNE1	-0.795056
AKAP4	0.357904
AKAP5	-1.44995
AKAP6	-0.935173
AKAP7	0.126898
GTF2F1	0.352739
AKAP1	-0.175691
AKAP2	0.106941
GTF2F2	-0.124195
NPEPPS	-0.111031
AKAP8	0.482182
PPIL2	0.133242
EIF2A	0.449668
ZNF416	0.0152727
LOC284412	-0.87004
CYP26A1	-0.0421608
CCDC117	-0.0652081
PSTK	-1.02098
C8orf22	0.216925
TUBE1	0.0704183
PPIL5	1.6329
PHPT1	0.871199
SPATA13	0.475167
RLF	0.137814
FLJ22639	0.891864
FLJ32810	3.0775
ODF2	0.663833
RRP1B	0.524973
NOVA2	-0.190184
NOVA1	0.854683
LOC255167	-0.544432
LOC730184	-0.377311
TMEM98	-0.975973
HSP90B1	0.345522
CCDC113	-0.92906
LOC283788	-0.81178
EPPB9	-0.491132
KRR1	0.472863
NOX3	-0.643095
TMEM132E	0.553033
TMEM132D	-2.04264
LOC728804	-2.28024
LOC728805	-0.37629
LOC728806	0.724521
MORG1	-0.0920041
OVGP1	-0.122118
STRN	-0.282908
FLJ43080	-1.83145
ODF4	-0.758316
CETN3	0.524631
CETN2	0.436484
CETN1	-0.0614729
CCL28	-0.449645
FAM92A1	0.0297987
H3F3B	0.728415
H3F3A	0.616899
DIO3	-0.16681
CCL23	-0.724906
LOC129293	-0.597935
CCL25	-0.905647
CCL24	-0.535942
hCG_1789827	0.531884
CCL26	0.236451
ALPK1	0.902032
ALPK3	0.689839
ALPK2	0.994581
C17orf39	-0.227559
C8orf49	0.92265
C8orf48	-0.254042
C8orf47	-0.373943
C8orf46	-1.35674
C8orf45	-0.486689
C8orf44	-0.381528
C8orf42	0.0872287
TP53I3	1.41899
C8orf40	0.258382
UCK2	-0.333104
TMSL3	0.0885182
FAM70A	2.33806
DERL3	-0.0688333
PLEKHK1	-2.23822
BRF2	-0.193516
TMSL8	2.62726
UBE2L6	0.968865
LOC653907	-0.431346
FSIP1	-2.94237
TRAJ17	0.401326
DNAJC8	0.169972
CSNK1A1	0.471936
MB	-2.24456
DNAJC4	-0.0572648
DNAJC5	-0.929594
DNAJC6	-2.98183
CAMSAP1	-0.416991
DNAJC1	-0.0771287
CDC40	-0.570328
CCDC94	0.878741
ZNF701	0.745559
C1orf101	-0.372095
CCDC95	1.33431
RRP12	-3.09132
SLC18A2	-1.88221
SLC18A1	0.0292199
GOSR1	0.451615
CCDC96	-0.0617608
RRP15	1.28262
OR10J1	-2.99103
MAP3K1	1.65143
RHAG	-0.236199
RALBP1	0.126639
SPHK2	-0.0937818
MAP3K6	1.76067
TRIM49	-0.567396
RAP1B	0.761785
RAP1A	0.511982
PPP1R8	0.428503
TRIM46	-0.450804
LOC552889	-0.987611
SNORA68	-1.06661
MAP3K4	-0.563344
OR5T2	0.669749
SNORA65	-0.364274
SNORA66	-0.701569
CCDC93	0.648799
NUDT13	0.0751048
CUEDC1	0.577083
COLEC12	-0.105086
ANKS1B	-3.39079
TRIM45	0.177105
FAM91A2	0.433051
ZNF410	0.560326
DKFZp547H025	-0.924994
FAM91A1	0.525863
LOC388503	-0.739188
LOC283089	-0.351083
HPYR1	-0.37706
RBMY1A1	-0.373566
ZNF707	-0.0429589
ATOH7	-1.26616
ACAT1	0.144801
ACAT2	0.0545184
ATOH1	-0.479001
RNF152	-1.53984
CD200R1	-0.545801
LIMD1	-1.93829
RNF151	-0.176333
RNF157	-0.189232
ATOH8	0.00362875
IVD	-0.0239059
CSTB	0.430516
MARVELD3	0.830006
CTF1	0.0634748
MECP2	-0.567883
MARVELD2	0.849309
PEX3	0.111378
LOC728114	-1.24484
CTF8	0.407768
LOC643714	-1.1414
LDLR	-0.0381989
LOC643711	0.592982
ZNF579	0.173572
ZPBP	-0.320559
TSPY1	-3.30099
IL2RA	-0.690036
IL2RB	-0.0381193
ZFYVE20	-0.118811
ZFYVE27	-0.722192
ZFYVE26	0.076912
TPCN2	-0.136675
RAB33B	-0.185855
SLC17A4	-0.379208
LOC652073	-0.105132
TAS2R4	0.0627507
ZFYVE28	-0.779776
TAS2R3	-1.05024
SLC17A2	-1.44717
TAS2R1	-0.206491
MDH1B	-0.236288
C16orf58	0.0941577
SRBD1	1.12316
TRPV3	-0.0343189
LOC643166	1.1237
C16orf52	-0.776623
C16orf53	0.847459
LOC441025	-2.7099
C16orf57	-0.0967037
C16orf54	-0.181256
C16orf55	-0.0368385
FMO2	-0.157503
PLEK	0.186818
MYF5	-2.55014
ITCH	-0.119741
ZNF207	0.567325
GNB1	-0.582012
ERC1	-0.075532
CHMP4B	-0.402843
CCDC144A	-0.854186
BAX	2.07128
BAD	0.107349
CTSK	0.914069
BHMT2	0.096951
RBL1	-0.588351
PRKCDBP	0.253433
MST150	2.32779
PRDM1	0.200667
COBLL1	0.0407671
SLC37A2	-0.290304
SLC37A3	0.323453
SLC37A1	0.00500791
GFI1B	-0.262102
PMPCB	0.527154
SLC37A4	0.681035
TOB2	0.683913
CDK10	0.202621
SULF2	1.0874
SULF1	-0.213638
FLJ16734	0.518124
GPR126	0.130063
LOC283856	0.252555
GPR124	0.160154
NEO1	-0.337903
GZF1	-0.0713265
GPR123	-1.38722
LOC440345	-0.500827
ATP6V1B1	0.117765
ATP6V1B2	-1.54664
BIN2	0.0305324
NOS1AP	-2.2615
PIP5KL1	-0.316351
LOC283859	-0.21595
LOC723972	-1.12199
GNB3	-0.208903
FLJ40759	-2.58507
PTEN	-0.962159
KCNAB1	-3.15256
ZNF304	-0.0496455
BFSP2	-3.51279
ZNF302	0.710781
ZNF300	1.3042
P2RY8	-0.166867
MMP28	-1.16704
STS	-1.07911
P2RY2	-0.763696
MMP24	-0.505547
MMP27	-0.313885
MMP26	-0.66282
SEC61B	0.809368
MMP20	-0.876887
MTERFD1	0.648884
P2RY5	1.02301
MAP4K4	-0.39366
LOC642043	-0.195369
LOC340602	-2.76598
POSTN	5.147
TFG	0.555777
LOC731157	-0.341681
TOMM34	-0.418435
FAM27D1	0.166671
LOC729447	-0.441401
LOC729446	0.249167
RND2	1.6001
RND3	0.953932
NCL	0.357376
HSZFP36	-0.254175
LOC729440	0.200928
PPP3CA	-1.51475
PPP3CB	-2.60271
PPP3CC	0.42153
ATPBD1C	0.164669
LOC729198	-0.0845686
EEF1G	0.422618
LOC732139	1.03075
GPATCH8	-0.0258325
KIAA1012	-0.0171976
KIAA1545	-0.00738488
KIAA1546	0.166589
NCF1	0.502602
KIAA1542	-0.495596
KIAA1543	-1.58493
LRRC41	0.382947
LRRC40	0.308809
LRRC43	-2.97754
LRRC42	0.388939
LRRC45	0.744743
LRRC44	0.218224
LRRC47	-0.149738
LRRC46	-1.92195
LRRC49	-0.443404
LRRC48	0.380302
LOC284648	-0.435107
GPATCH4	0.0746935
LOC651820	-0.909953
B3GNT4	-0.715434
B3GNT5	1.18857
B3GNT6	-4.70822
B3GNT7	-0.0872202
FNDC8	-0.803851
B3GNT1	-1.58
B3GNT2	-0.550274
TSFM	0.545614
LOC729222	-0.229094
LOC391168	-1.95746
LOC169834	0.108188
FNDC1	-0.0216319
ADRA2B	0.121593
ADRA2C	-0.749964
CSRP2	2.42594
2010-09-11	0.870015
FGFR1	0.930789
TEX28	-0.332331
PLXNA2	-0.456167
CXCL1	-0.943729
KLHL4	0.22554
TBCCD1	0.833695
DPH3	0.460863
FLJ13231	-0.622632
DUS1L	0.247585
DAAM1	-0.330361
DAAM2	-2.20133
HLA-DRB1	1.64201
HLA-DRB6	1.46541
C16orf46	-0.823829
HLA-DRB4	-1.10726
EHD1	0.213414
PCYT1B	-0.898073
YIF1B	0.3835
YIF1A	0.978543
LOC144920	-0.0354783
TUFT1	-0.477853
DZIP3	-0.984088
SYT8	-0.0047032
SYT9	-0.711832
LRRC4C	-0.924103
LRRC4B	-0.264191
MTCH2	0.371847
FN1	2.2358
ATP5J	-0.192696
SYT1	-3.90196
SYT2	-0.429794
SYT3	-2.01215
SYT4	-3.47162
SYT5	-1.8438
SYT6	-0.00708593
SYT7	-5.45527
CXCL9	0.20178
MYCNOS	-2.17936
RHO	-2.4638
OBFC2B	0.419349
LOC285847	-0.046544
OBFC2A	-1.2669
RHD	-0.259741
MEP1B	0.0207579
TASP1	-0.313517
LOC727879	-0.151246
ETV1	2.53877
CNTF	-0.44984
FUBP3	0.76422
ATP5L	0.0230374
RP5-886K2.1	-0.447219
LOC727877	0.326661
LOC649975	-0.470448
SCHIP1	-0.514901
HKDC1	-1.43201
SPZ1	-0.357705
LOC400642	-0.210139
DKFZp434K1815	1.33338
LOC731440	-0.43507
FLJ22795	-0.155892
MARCO	-0.350134
SAP30	1.35958
TCP11L1	-0.574839
TCP11L2	-3.26205
CLEC5A	2.6871
GNAI3	1.66744
HSFX2	-2.44906
PALMD	0.252905
HSFX1	-2.44906
ANGPT2	3.77925
ANGPT1	0.018452
ANGPT4	-0.860891
LOC643085	0.909762
PALM2	-2.3444
OXT	-0.646063
RP11-145H9.1	-0.435082
AMMECR1	0.577971
LOC283745	0.657745
C1orf53	-1.66831
C1orf52	-0.207325
FLJ14959	-0.0604417
C1orf50	0.20837
C1orf57	-0.0298577
IGFBPL1	-0.761588
C1orf55	0.538897
C1orf54	0.440545
MAGEA2B	-2.92099
C1orf59	-2.1095
C1orf58	0.539817
LOC647979	-0.476788
ICMT	0.0519329
TNRC8	0.106782
LOC652993	0.882716
METT10D	0.372232
FCF1	0.843654
GPR143	-1.31975
ATP6V0A4	-0.840407
RCP9	0.400426
LOC158381	-2.22326
ATP6V0A1	-1.43667
ATP6V0A2	0.323908
GPR98	-0.468987
GPR97	-0.227394
SLC22A15	-2.48652
GUCA1A	-0.162093
GPR92	-0.0614313
GUCA1C	-0.248176
GUCA1B	-1.27289
KRT75	-0.811754
KRT74	-0.0945136
KRT77	-0.0542925
TBC1D3	-0.125496
SMCR7L	0.136927
KRT73	-1.17153
MRPS31	-0.00919266
ATM	0.534752
KRT79	-0.0626038
KRT78	-4.70713
TBC1D5	-0.0163952
SMPD4	0.210909
ATR	0.112887
ADAM33	-1.67516
ACOXL	-3.44026
SMPD2	-1.67832
BRIP1	-0.341624
PDE11A	-0.467997
CD1A	-0.866265
ITGBL1	-3.52288
ZDHHC3	-0.620555
LOC283033	-0.466873
LOC730248	-2.15799
LOC730246	-0.168548
ATP5A1	-0.290653
HFE2	-0.164765
LOC650901	1.3178
LOC283038	0.190948
DUX5	-0.279374
LOC728473	-0.504937
TTC28	0.992368
AAMP	0.198286
HYPK	0.213484
VENTXP1	-0.447938
LOC402643	0.373179
TTC25	0.34447
TTC26	0.860901
DOT1L	1.331
TTC22	-3.35105
TTC23	0.725773
IGHA1	-3.30212
LOC728830	-1.93076
CARS	0.323213
PODXL2	-0.436224
IL6R	0.537442
ENO1	0.139112
ENO2	-1.8854
ENO3	-0.377204
MGC16025	-1.5935
SYCP2	0.834834
TAOK1	0.430621
TAOK2	-2.08044
TAOK3	0.267375
CNOT6L	0.0543572
NDUFS1	-0.115404
LLGL2	-3.0351
C1orf19	0.609108
SLC22A18	0.844685
ADAM3A	0.249016
ACOX2	0.190359
SLC22A17	-1.0794
SLC22A14	-1.04614
CFI	2.00288
SLC22A12	-0.529129
SLC22A13	-1.97418
SLC22A11	-1.57091
SUCNR1	-0.842639
LOC728613	0.491528
FGF1	-0.524264
LOC728173	-0.604632
CFD	0.0982668
OBSCN	-0.152583
PFDN1	-0.096163
PTK2	-0.764292
UBE3A	-0.213687
PTK7	2.17508
PTK6	-2.18183
RABGAP1	-0.268273
LOC651452	-0.342263
FUCA1	0.249341
PRKAA2	-0.858133
PRKAA1	0.471063
CD1E	-0.219915
LOC286126	-1.83478
PFDN2	-0.669223
RCSD1	0.648443
MCL1	0.998416
IGLV2-14	-0.127716
LOC286123	-0.344154
SORBS1	-0.292611
PFDN5	0.298225
SORBS3	0.589671
SORBS2	-2.04136
GAL3ST4	1.23671
SCARA3	1.19704
IL18RAP	-0.964032
SCARA5	-1.37789
LOC727930	-3.53073
ATG16L1	-0.462864
ATG16L2	0.230193
EOMES	-0.324887
C3orf32	-0.266292
C3orf31	-0.631466
C3orf37	0.148879
C3orf35	-0.673571
C3orf34	-0.157338
USH1C	-0.908927
NANS	0.272413
C3orf38	0.604356
USH1G	-0.20976
LAG3	-1.53852
MATN1	-1.49421
MATN3	0.756436
MATN2	1.72893
MATN4	0.433068
PCGEM1	-2.76307
ENDOG	-0.39524
STIL	1.91509
C12orf12	0.720576
TANC2	-0.0961221
CES1	0.17645
CES3	0.483938
CES2	0.13158
EBF3	-0.325526
EBF2	0.671533
EBF1	0.312237
KBTBD10	-0.334391
HBA1	-0.732082
UCP1	-0.0258264
UCP2	1.70843
HBA2	-0.731249
BDH2	0.651805
BDH1	-0.740765
DDX23	0.735481
DDX21	0.499124
DDX20	0.692704
DDX27	0.392695
ZNF154	-0.909347
ZNF155	-0.956971
GULP1	-0.572287
BST2	1.82901
DDX28	0.931682
LOC653108	-0.346681
KIAA0999	-1.43924
LY6H	-3.72631
ZNF90	0.241132
RPL32P3	0.328818
ZNF92	0.340274
ZNF93	0.454042
ZNF99	0.273982
UNC13C	-3.92498
LOC652675	-0.421396
FLVCR2	-1.0977
FLVCR1	0.329657
FKBP15	1.05824
LOC652671	-0.0991803
UBE2J1	0.814062
C20orf19	0.251645
RAB3IP	0.292263
TBX21	-0.14398
TBX20	0.0643046
FBXO10	-0.700873
FAM3C	0.187926
FBXO16	1.29835
FBXO17	-1.98305
C20orf11	0.0960764
C20orf10	-0.287468
PDPN	3.2283
GSTT2B	0.308323
GGPS1	-0.0135055
LOC646074	-0.342263
LINCR	0.209341
LOC440983	1.12157
NACA2	0.65975
LOC440981	-2.14625
LOC643505	0.531884
LOC646756	-0.161259
PROX1	0.738136
USP22	-0.351201
LOC643509	1.89778
TRUB1	-1.51571
CNGB3	-3.07402
TECT1	1.44768
C9orf166	-3.20844
C9orf167	-0.169289
PARD6A	-0.66853
C9orf165	-2.07889
PLA2G6	-0.350193
PLA2G7	-0.00127505
PLA2G5	0.611863
FLJ33046	-0.190562
PLA2G3	-1.34539
CX40.1	-0.17089
ERBB2	1.32927
ERBB3	-2.9076
KIAA0574	-2.52361
KRTAP1-3	-0.473732
CCDC72	-0.0401313
SHC1	1.42077
PEX26	-0.170379
CCDC71	0.0607367
FPR1	0.800056
CCDC78	0.142536
CCDC79	-1.44205
TMEM109	0.233436
TMEM108	0.459182
NACAD	-1.31485
LOC161635	0.344222
TMEM103	-0.0917154
TMEM102	0.394888
TMEM101	0.533576
LOC143381	-1.70898
TMEM107	0.393234
TMEM105	-2.10452
SMPDL3B	-1.51234
GHITM	-1.32008
SMPDL3A	0.209755
IGKV1-5	-0.504341
LOC650293	-2.51617
GRPR	-0.646856
NPPB	-1.33643
CSHL1	-0.509587
SPEN	0.152941
ZCWPW2	-1.38402
ZCWPW1	-2.16933
FKBP1B	-1.6031
FKBP1A	-0.145271
C1orf107	-0.534286
SPEG	0.503925
IGHV7-81	-0.198163
MANEAL	0.298814
KRT8P7	0.0587645
FLJ12331	0.0995624
STAT6	-0.378391
FLJ12334	-3.20789
DGKA	-0.199374
PAIP2	-0.574405
PAIP1	0.536546
COIL	0.350071
tcag7.350	0.428241
FBLIM1	-0.241391
RIN2	0.139501
TIMM8A	1.20008
TCTA	0.0301581
TIMM8B	0.687681
DAXX	1.00687
CDC16	0.0233559
MET	-0.0910205
AHNAK	-0.0358697
LOC439985	0.184185
NT5E	0.761233
CGA	-2.30704
LOC645591	0.194779
LOC645226	-1.44575
CREBL1	0.0373717
LOC728825	-0.0632919
UNC50	0.50996
LOC400120	-2.97308
LOC284788	-0.884309
MAP1A	-2.53131
MAP1B	-0.681436
CCKAR	-0.625513
[truncated: 18,290 more rows]
