# Supplementary material for: Prediction of Associations between microRNAs and Gene Expression in Glioma Biology
Source: PLoS One. 2011 Feb 16;6(2):e14681. doi: 10.1371/journal.pone.0014681 (PMC3040173; doi:10.1371/journal.pone.0014681)
Supplement: Table S3 — List of 626 predicted associations between mRNA and miR (P<0.05). We indicated if the underlying miRs and mRNAs are over (⇑, lg2 fold change>1) or under (⇓, lg2 fold change<−1) expressed in GBMs. (0.07 MB XLS) [file pone.0014681.s003.xls]

## Sheet: tableS3.txt
Table S3: List of 626 predicted associations between mRNA and miR (P < 0.05). We indicated if the underlying miRs and mRNAs are over (⇑, lg2 fold change > 1) or under (⇓, lg2 fold change < -1) expressed in GBMs.
mRNA	miR	P	EmRNA	EmiR
BCL2L2	hsa-miR-133a	1.97122e-18
BCL2L2	hsa-miR-133b	6.21646e-55
BCL2L2	hsa-miR-15a	0.000105932
BCL2L2	hsa-miR-17-5p	0.00164031
BCL2L2	hsa-miR-195	9.7725e-32
PPP3R1	hsa-miR-17-5p	8.47939e-47
PPP3R1	hsa-miR-20a	0.000594326
PPP3R1	hsa-miR-96	8.24578e-11
HSPA4	hsa-miR-633	0.00710198
RAD9A	hsa-miR-16	2.8024e-11
PLK2	hsa-miR-200b	0
PLK2	hsa-miR-200c	0
CHN2	hsa-miR-33b	9.23812e-20
MFAP5	hsa-miR-200b	0.00476223
MFAP2	hsa-miR-568	3.42298e-47
CAV1	hsa-miR-199b	6.17642e-06
SIRT1	hsa-miR-9	2.31006e-05
ARHGEF6	hsa-miR-30a-5p	1.11329e-66
ARHGEF6	hsa-miR-30b	8.0082e-21
ARHGEF6	hsa-miR-30d	0.0415066
ARHGEF6	hsa-miR-30e-5p	6.98396e-198
ARHGEF7	hsa-miR-135a	2.4985e-58
ARHGEF7	hsa-miR-135b	0
ARHGEF7	hsa-miR-181c	3.55631e-05
ARHGEF4	hsa-miR-135b	6.18174e-32
GRK5	hsa-miR-135a	0.00122418
GRK5	hsa-miR-135b	4.07756e-56		red
SOCS3	hsa-miR-30a-5p	5.75391e-15
SOCS3	hsa-miR-30b	2.94797e-05
SOCS3	hsa-miR-30c	0.000877095
SOCS3	hsa-miR-30e-5p	1.21127e-22
CBFA2T3	hsa-miR-195	5.4637e-25
THRA	hsa-miR-185	4.21801e-38
INHBA	hsa-miR-135a	1.14014e-06
INHBA	hsa-miR-135b	0
CBFB	hsa-miR-124a	2.32371e-118
CBFB	hsa-miR-30b	2.02831e-08
CBFB	hsa-miR-30c	2.23716e-05
CBFB	hsa-miR-30e-5p	4.96249e-62
PTP4A1	hsa-miR-30a-5p	2.12189e-17
PTP4A1	hsa-miR-30d	3.91585e-21
PTP4A1	hsa-miR-30e-5p	9.39828e-20
RELN	hsa-miR-15b	1.9862e-13
RELN	hsa-miR-16	8.343e-12
RELN	hsa-miR-195	5.43515e-16
DCX	hsa-miR-30d	0.0248965
DCX	hsa-miR-30e-5p	8.03183e-05
WEE1	hsa-miR-128a	2.68105e-15
WEE1	hsa-miR-128b	0
WEE1	hsa-miR-130a	6.20021e-218
WEE1	hsa-miR-27a	7.07221e-239
WEE1	hsa-miR-302a	0
WEE1	hsa-miR-302b	0.00601203
WEE1	hsa-miR-302c	3.75068e-133
WEE1	hsa-miR-302d	2.38374e-153
WEE1	hsa-miR-372	2.14874e-52
WEE1	hsa-miR-93	0.0290471
TRPV6	hsa-miR-106b	0.00424348
TRPV6	hsa-miR-17-5p	1.15171e-08
TRPV6	hsa-miR-20b	2.26593e-119
MAPRE1	hsa-miR-30b	1.98733e-13
MAPRE1	hsa-miR-30c	5.5286e-47
MAPRE1	hsa-miR-30d	2.00747e-71
CDCA7	hsa-miR-302c	1.11004e-237
CDCA7	hsa-miR-302d	0.0120339
CDCA7	hsa-miR-568	5.77853e-14
TYRP1	hsa-miR-330	2.16696e-294
EPHA4	hsa-miR-17-5p	3.41425e-27
EPHA4	hsa-miR-181c	0.000770527
DDIT4	hsa-miR-30b	2.19471e-27
DDIT4	hsa-miR-30c	1.93629e-102
DDIT4	hsa-miR-30d	8.303e-57
DDIT4	hsa-miR-30e-5p	0
DDIT4	hsa-miR-495	1.73036e-12
SP1	hsa-miR-124a	2.38749e-11
CAMK2G	hsa-miR-153	0.00231214
CAMK2G	hsa-miR-181c	0.00333192
CAMK2G	hsa-miR-194	0.00163598
CAMK2G	hsa-miR-33	3.61855e-05
CAMK2G	hsa-miR-33b	4.14734e-41
CAMK2A	hsa-miR-142-5p	0.00200006
CAMK2A	hsa-miR-26a	6.89065e-257
CAMK2A	hsa-miR-26b	1.18795e-65
CAMK2A	hsa-miR-331	1.00101e-21
CAMK2A	hsa-miR-338	0
SMAD1	hsa-miR-30a-5p	4.14434e-45
SMAD1	hsa-miR-30b	3.28523e-05
SMAD1	hsa-miR-30c	1.9821e-85
SMAD1	hsa-miR-30d	1.28414e-45
MSN	hsa-miR-215	3.43638e-09
BAMBI	hsa-miR-17-5p	0.00247756
LRP1	hsa-miR-369-3p	0.000894511
ATP2B1	hsa-miR-181a	9.90864e-12
ATP2B1	hsa-miR-223	7.29308e-06
TLE4	hsa-miR-17-5p	0.0324953
FGFR2	hsa-miR-153	8.24513e-07
FGFR2	hsa-miR-218	0
ADCY1	hsa-miR-100	5.96975e-07
ADCY1	hsa-miR-149	0.0165605
ADCY1	hsa-miR-19a	0.000148955
PAFAH1B1	hsa-miR-15b	2.74007e-05
PAFAH1B1	hsa-miR-330	1.78305e-19
SNAP25	hsa-miR-153	0.00114161
SNAP25	hsa-miR-200b	0
SNAP25	hsa-miR-200c	4.99244e-29
ADRA1B	hsa-miR-646	1.80641e-20
SOCS1	hsa-let-7b	7.95412e-114
SOCS1	hsa-let-7d	7.49098e-95
SOCS1	hsa-let-7g	1.1861e-90
SOCS1	hsa-miR-19a	1.15741e-225
SOCS1	hsa-miR-331	6.18539e-10
SOCS1	hsa-miR-544	7.75891e-06
SOCS1	hsa-miR-98	9.10596e-06
FN1	hsa-miR-1	6.95212e-96
ADCY2	hsa-miR-200b	0
ADCY2	hsa-miR-200c	0.0191419
SH3BP5	hsa-miR-103	5.64054e-12
SH3BP5	hsa-miR-17-5p	1.71352e-11
PTPN13	hsa-miR-30a-5p	6.28102e-35
PTPN13	hsa-miR-30b	2.64758e-71
PTPN13	hsa-miR-30c	3.32056e-68
PTPN13	hsa-miR-30d	1.49004e-10
PTPN13	hsa-miR-30e-5p	1.9532e-196
SYT1	hsa-let-7g	1.21325e-42
SYT1	hsa-let-7i	2.96665e-137
SYT1	hsa-miR-133a	3.03441e-177
SYT1	hsa-miR-133b	0
SYT1	hsa-miR-135a	0
SYT1	hsa-miR-135b	7.40701e-08
SYT1	hsa-miR-137	0
SYT1	hsa-miR-146a	4.61393e-07
SYT1	hsa-miR-153	2.19483e-103
SYT1	hsa-miR-19a	0.00295414
SYT1	hsa-miR-200b	0
SYT1	hsa-miR-200c	3.35092e-291
SYT1	hsa-miR-218	0
CCND2	hsa-miR-124a	3.84533e-12
CCND2	hsa-miR-182	1.15621e-09
CCND2	hsa-miR-20a	0.000108675
CCND2	hsa-miR-29a	1.21459e-22
CCND2	hsa-miR-29c	0.0278163
CCND2	hsa-miR-93	8.14583e-07
MYLK	hsa-miR-24	9.10651e-06
VIM	hsa-miR-30a-5p	3.51716e-32
VIM	hsa-miR-30b	7.47454e-24
VIM	hsa-miR-30c	3.84448e-29
VIM	hsa-miR-30e-5p	5.95573e-133
RUNX2	hsa-miR-485-3p	0
DDX5	hsa-miR-570	0.000111575
RUNX1	hsa-miR-17-5p	1.28613e-05
RUNX1	hsa-miR-9	3.14887e-34
PLEKHA1	hsa-miR-16	0.0236519
PLEKHA1	hsa-miR-195	4.02601e-284
RHO	hsa-miR-135a	0
RHO	hsa-miR-135b	0
RHO	hsa-miR-28	7.60086e-07
EDNRA	hsa-miR-30a-5p	3.35714e-10
EDNRA	hsa-miR-30b	0.00231069
EDNRA	hsa-miR-30c	6.34618e-14
EDNRA	hsa-miR-30d	1.59679e-14
EDNRA	hsa-miR-30e-5p	2.31786e-36
YBX1	hsa-miR-30a-5p	9.504e-82
YBX1	hsa-miR-30c	9.65692e-81
YBX1	hsa-miR-30d	0.0116309
YBX1	hsa-miR-30e-5p	3.41345e-91
PAK1	hsa-let-7b	1.38811e-28
PAK1	hsa-let-7f	0.000319026
PAK1	hsa-let-7i	2.18574e-26
PAK1	hsa-miR-221	2.36869e-97
PAK1	hsa-miR-222	5.6848e-109
PAK1	hsa-miR-768-3p	1.57452e-11
PAK3	hsa-miR-149	4.90682e-242
NFIA	hsa-miR-29b	2.24839e-07
TNFSF11	hsa-miR-767-5p	6.08545e-09
DOCK9	hsa-miR-153	3.12547e-234
DOCK9	hsa-miR-32	2.30391e-06
DOCK9	hsa-miR-448	0.000585326
DOCK9	hsa-miR-636	0.000151819
STMN1	hsa-miR-185	9.64848e-20
VLDLR	hsa-miR-20b	0.000137262
GNAO1	hsa-miR-103	1.4893e-10
GNAO1	hsa-miR-107	2.71893e-05
GNAO1	hsa-miR-326	1.05855e-62
GNAO1	hsa-miR-330	0
DOCK7	hsa-miR-30a-5p	1.30379e-05
DOCK7	hsa-miR-30b	5.85901e-33
DOCK7	hsa-miR-30c	1.95954e-22
DOCK7	hsa-miR-30d	4.9945e-99
DOCK7	hsa-miR-30e-5p	1.9774e-52
DOCK7	hsa-miR-633	3.06929e-29
ITGA6	hsa-miR-30c	1.47356e-13
ITGA6	hsa-miR-30d	1.20796e-11
ITGA6	hsa-miR-30e-5p	9.05179e-10
ITGA11	hsa-miR-124a	0
DNM1	hsa-miR-224	2.73384e-27
EDNRB	hsa-miR-30d	0.000153879
COL3A1	hsa-miR-128a	4.90934e-132
COL3A1	hsa-miR-128b	0
COL3A1	hsa-miR-29b	7.60096e-10
COL3A1	hsa-miR-563	8.71239e-26
NDRG2	hsa-miR-28	5.36326e-100
MTDH	hsa-miR-124a	1.24652e-07
MTDH	hsa-miR-30d	3.73754e-05
MTDH	hsa-miR-30e-5p	0.0003704
SERPINE1	hsa-miR-30a-5p	1.24278e-09
SERPINE1	hsa-miR-30b	0.00676748
SERPINE1	hsa-miR-30c	3.95101e-108
SERPINE1	hsa-miR-30d	0
SERPINE1	hsa-miR-30e-5p	2.05306e-207
ULK1	hsa-miR-17-5p	8.0642e-53
ULK1	hsa-miR-32	0.0388507
SMURF2	hsa-miR-522	1.83406e-05
NEK2	hsa-miR-128a	0
NEK2	hsa-miR-128b	4.06389e-266
NEK2	hsa-miR-27a	5.09324e-06
CHD7	hsa-miR-30b	4.78931e-13
CHD7	hsa-miR-30d	0.0452386
CHD7	hsa-miR-30e-5p	3.85336e-55
CCNE2	hsa-miR-30c	1.38702e-07
CCNE2	hsa-miR-30d	4.06447e-09
EGR3	hsa-let-7e	0.00194174
EGR3	hsa-miR-181a	0.00326411
EGR3	hsa-miR-200b	4.56029e-88
EGR3	hsa-miR-200c	1.02385e-05
EGR3	hsa-miR-23b	3.8681e-181
EGR3	hsa-miR-323	4.71761e-15
EGR3	hsa-miR-331	6.44594e-15
NCK1	hsa-miR-570	1.09922e-05
JUN	hsa-miR-522	3.15942e-08
PPARGC1A	hsa-let-7e	2.95653e-05
PPARGC1A	hsa-let-7g	4.60152e-158
PPARGC1A	hsa-miR-137	0
PPARGC1A	hsa-miR-153	1.02371e-284
PPARGC1A	hsa-miR-217	3.62085e-20
PPARGC1A	hsa-miR-218	7.46597e-18
PPARGC1A	hsa-miR-221	2.5695e-30
PPARGC1A	hsa-miR-222	3.89213e-142
PPARGC1A	hsa-miR-23a	0
PPARGC1A	hsa-miR-23b	0
CHRD	hsa-miR-24	0.0128611
CDK5R1	hsa-miR-103	2.13003e-21
CDK5R1	hsa-miR-15b	1.74415e-42
CDK5R1	hsa-miR-16	8.11213e-07
CDK5R1	hsa-miR-183	0.0300241
CDK5R1	hsa-miR-195	0
GADD45A	hsa-miR-369-3p	8.80063e-41
GADD45A	hsa-miR-580	2.62374e-49
COL1A2	hsa-miR-29b	0.00279803
COL1A2	hsa-miR-563	0.00677054
NLK	hsa-miR-19b	0.00246422
NLK	hsa-miR-326	0.000205337
GNAI1	hsa-miR-218	1.14546e-14
GNAI1	hsa-miR-485-3p	2.74327e-54
DLX1	hsa-miR-330	0
DLX1	hsa-miR-368	4.89105e-69
PLCB1	hsa-miR-19a	2.45374e-06
PLCB1	hsa-miR-19b	0.00174823
PLCB1	hsa-miR-328	0.016524
PLCB1	hsa-miR-330	0
TCF7	hsa-miR-24	2.19404e-05
MAG	hsa-miR-326	9.90503e-44
GCG	hsa-miR-330	0
LNX1	hsa-miR-577	8.24664e-11
STAG2	hsa-miR-29b	0.0491193
STAG2	hsa-miR-29c	4.82665e-05
STAG2	hsa-miR-30a-5p	4.8893e-06
STAG2	hsa-miR-30b	3.03904e-05
STAG2	hsa-miR-30d	6.42426e-06
STAG2	hsa-miR-30e-5p	2.03069e-204
PRKACB	hsa-miR-200b	0.0385537
RNF41	hsa-miR-16	3.48203e-75
RNF41	hsa-miR-195	2.49058e-38
SP3	hsa-miR-124a	2.94776e-20
SP3	hsa-miR-369-3p	2.34823e-21
TP53INP1	hsa-miR-302c	3.08855e-18
TP53INP1	hsa-miR-30a-5p	0.0132815
TP53INP1	hsa-miR-30b	4.59445e-19
FGF9	hsa-miR-183	3.15703e-60
FGF9	hsa-miR-338	0
RHOC	hsa-miR-302d	0.00916973
LAMC1	hsa-miR-124a	7.90025e-07
LAMC1	hsa-miR-182	8.08734e-45
LAMC1	hsa-miR-199b	5.8587e-10
LAMC1	hsa-miR-29b	1.57481e-112
LAMC1	hsa-miR-29c	3.64162e-37
LAMC1	hsa-miR-375	0
LAMC1	hsa-miR-96	4.32555e-266
PRKCB1	hsa-miR-194	0
PRKCB1	hsa-miR-330	0
PDGFC	hsa-miR-375	7.52854e-50
CTGF	hsa-miR-375	0.0195223
AMPH	hsa-miR-153	6.78301e-07
AMPH	hsa-miR-28	0
AMPH	hsa-miR-330	3.15882e-146
LMNB1	hsa-miR-101	0.0480591
LMNB1	hsa-miR-124a	6.54272e-212
RPS6KA5	hsa-miR-106b	9.81526e-14
RPS6KA5	hsa-miR-17-5p	4.03874e-243
RPS6KA5	hsa-miR-20a	1.78973e-52
RPS6KA5	hsa-miR-20b	6.85073e-98
LRIG1	hsa-miR-124a	2.73669e-06
TMEFF2	hsa-miR-200b	1.03602e-117
TMEFF2	hsa-miR-200c	2.19112e-159
ELMO1	hsa-miR-218	0
MEF2C	hsa-miR-194	2.6862e-13
MEF2C	hsa-miR-323	1.46505e-06
MEF2C	hsa-miR-330	1.53478e-226
MEF2C	hsa-miR-368	1.38401e-12
PRDM1	hsa-miR-30c	1.57261e-14
SNCA	hsa-miR-153	0
WNT5A	hsa-miR-369-3p	5.18549e-28
WNT5A	hsa-miR-375	9.84875e-101
CCNK	hsa-miR-30e-5p	0.0416028
CCNA2	hsa-miR-381	0.000729549
SMAD4	hsa-miR-346	8.47287e-06
STX1A	hsa-miR-133b	0.0121226
STX1A	hsa-miR-15b	3.79998e-19
STX1A	hsa-miR-16	1.54656e-285
STX1A	hsa-miR-195	1.37486e-238
STX1A	hsa-miR-200b	0
STX1A	hsa-miR-200c	7.78292e-23
PDGFRB	hsa-miR-30a-5p	3.86163e-06
PDGFRB	hsa-miR-30c	0.0258373
ITSN2	hsa-miR-200b	5.13204e-09
HDAC4	hsa-miR-106b	0.0476086
HDAC4	hsa-miR-17-5p	1.73716e-05
EPHA8	hsa-miR-32	7.59146e-07
EPHA8	hsa-miR-326	1.33411e-09
EPHA7	hsa-miR-133b	0.00023047
EPHA7	hsa-miR-15b	5.11636e-07
EPHA7	hsa-miR-16	5.04084e-71
EPHA7	hsa-miR-17-5p	3.53261e-05
ONECUT1	hsa-miR-24	1.17989e-282
SMAD7	hsa-miR-330	1.39886e-38
RAP1B	hsa-miR-30b	1.23734e-119
RAP1B	hsa-miR-30c	4.68802e-75
RAP1B	hsa-miR-30e-5p	0.0133452
EPHA1	hsa-miR-103	0.000643873
EPHA1	hsa-miR-195	2.49006e-111
MEF2D	hsa-let-7i	0.000158541
MEF2D	hsa-miR-28	0.0390239
STXBP1	hsa-miR-16	0.00196781
STXBP1	hsa-miR-218	0
SPRY2	hsa-miR-124a	1.64616e-85
CACNA1G	hsa-miR-368	3.44527e-08
RAF1	hsa-miR-124a	3.23772e-08
GNAI3	hsa-miR-182	2.25575e-94
GNAI3	hsa-miR-96	2.54138e-58
DUSP6	hsa-miR-124a	0.000179951
DUSP6	hsa-miR-495	9.27989e-11
SH3GL2	hsa-miR-103	0.0463002
SH3GL2	hsa-miR-133a	0
SH3GL2	hsa-miR-133b	1.41889e-18
SH3GL2	hsa-miR-15b	6.70694e-133
SH3GL2	hsa-miR-16	3.5629e-05
SH3GL2	hsa-miR-195	0
SH3GL2	hsa-miR-330	0
SH3GL2	hsa-miR-448	0
CNR1	hsa-miR-30e-5p	1.55872e-11
CREBBP	hsa-miR-570	0.0448131
APH1A	hsa-miR-522	1.53086e-27
STAT3	hsa-miR-124a	0.00424278
BTG2	hsa-miR-92	0.0169872
SOSTDC1	hsa-miR-330	0
SOSTDC1	hsa-miR-573	5.04822e-29
FZD7	hsa-miR-128a	1.98104e-177
FZD7	hsa-miR-128b	1.89878e-05
FZD7	hsa-miR-27a	2.66019e-128
NEDD4	hsa-miR-30a-5p	3.31548e-12
NEDD4	hsa-miR-30b	2.46307e-11
NEDD4	hsa-miR-30e-5p	1.00756e-26
HOXA10	hsa-miR-128a	4.35092e-98
HOXA10	hsa-miR-128b	2.0602e-32
HOXA10	hsa-miR-27b	2.28285e-48
HOXA10	hsa-miR-29a	8.94861e-55
HOXA10	hsa-miR-29c	2.50929e-67
DNMT3A	hsa-miR-30e-5p	0.0342386
FGF18	hsa-miR-185	3.21965e-15
DUSP8	hsa-miR-17-5p	0.00282103
MAPK9	hsa-miR-17-5p	0.00198092
MAPK9	hsa-miR-20b	9.6378e-51
RIMS1	hsa-miR-200a	4.94557e-16
RIMS1	hsa-miR-588	4.67328e-07
FBXW7	hsa-miR-195	0.000394585
FBXW7	hsa-miR-200c	0
FBXW7	hsa-miR-32	1.30349e-08
FBXW7	hsa-miR-367	7.39982e-24
FBXW7	hsa-miR-603	0.0133067
EPB41L1	hsa-miR-149	0
EPB41L1	hsa-miR-18b	5.31733e-106
EPB41L1	hsa-miR-218	0
EPB41L1	hsa-miR-634	5.96098e-303
NRK	hsa-let-7a	1.42548e-06
NTF3	hsa-miR-200b	2.01432e-185
NTF3	hsa-miR-200c	4.0087e-194
NTF3	hsa-miR-221	3.19689e-55
NTF3	hsa-miR-222	3.41272e-09
TWIST1	hsa-miR-580	0.000547424
NDN	hsa-miR-200b	4.71771e-06
NDN	hsa-miR-200c	4.36401e-28
CPEB1	hsa-miR-183	1.59423e-56
CPEB1	hsa-miR-299-5p	0.00844674
CPEB1	hsa-miR-32	8.98994e-11
EFNA3	hsa-miR-137	0.000131175
EFNA3	hsa-miR-153	2.74959e-220
EFNA3	hsa-miR-330	0
ZFP36L1	hsa-miR-299-3p	1.95033e-23
ITGA5	hsa-miR-30c	2.74318e-28
ITGA5	hsa-miR-30d	0.000112734
DLL4	hsa-miR-15a	1.08333e-78
DLL4	hsa-miR-15b	2.02731e-08
DLL4	hsa-miR-16	3.84428e-233
DLL4	hsa-miR-195	7.81137e-25
SATB1	hsa-miR-18b	2.57265e-07
SATB1	hsa-miR-194	2.82121e-06
SATB1	hsa-miR-19a	1.40739e-05
SATB1	hsa-miR-323	8.68956e-13
LEF1	hsa-miR-302b	7.02213e-05
LEF1	hsa-miR-302c	1.35158e-56
TAOK2	hsa-miR-767-5p	2.37407e-05
MAPK8IP3	hsa-miR-646	2.9414e-12
FAIM2	hsa-miR-326	0
CDH2	hsa-miR-190	2.05033e-05
CDH2	hsa-miR-369-3p	1.20793e-42
CDH2	hsa-miR-605	0.0256257
OMG	hsa-miR-15a	1.30777e-20
OMG	hsa-miR-15b	0
OMG	hsa-miR-16	1.37791e-268
OMG	hsa-miR-195	0
LRP5	hsa-miR-375	0
PLCG1	hsa-miR-30a-5p	0.0236325
PLCG1	hsa-miR-30b	0.000588339
PLCG1	hsa-miR-30e-5p	2.45413e-30
NFIB	hsa-miR-30b	0.000202631
NFIB	hsa-miR-30d	0.0103158
NFIB	hsa-miR-30e-5p	0.0077915
STAT5B	hsa-miR-323	1.46078e-07
CDK2	hsa-miR-302c	1.65769e-69
CNTN1	hsa-miR-299-5p	2.29615e-59
CDK4	hsa-miR-124a	0
CDK4	hsa-miR-568	0
CDK6	hsa-miR-1	1.02041e-67
CDK6	hsa-miR-101	5.47817e-06
CDK6	hsa-miR-124a	1.25456e-22
CDK6	hsa-miR-29a	0
CDK6	hsa-miR-29b	4.46835e-60
CDK6	hsa-miR-29c	3.26541e-137
ABCA1	hsa-miR-101	1.12516e-26
ABCA1	hsa-miR-128a	3.94571e-40
ABCA1	hsa-miR-128b	5.64705e-55
ABCA1	hsa-miR-130a	2.78804e-13
ABCA1	hsa-miR-144	0.00118132
ABCA1	hsa-miR-302a	5.5564e-13
ABCA1	hsa-miR-302d	5.71177e-25
ABCA1	hsa-miR-381	0.0033456
ABCA1	hsa-miR-93	0.000511814
STEAP3	hsa-miR-128a	3.35564e-50
STEAP3	hsa-miR-128b	1.26234e-28
PRKD1	hsa-miR-124a	0.0428531
PRKD1	hsa-miR-375	1.71995e-32
NGFR	hsa-miR-299-3p	4.75769e-19
ANTXR2	hsa-miR-124a	6.48876e-156
ANTXR2	hsa-miR-27a	6.43062e-15
FURIN	hsa-miR-24	5.32524e-05
EGFR	hsa-miR-128a	0
EGFR	hsa-miR-128b	0
EGFR	hsa-miR-27a	0
EGFR	hsa-miR-27b	0
NRIP1	hsa-miR-30a-5p	0.0248895
NRIP1	hsa-miR-30c	2.04991e-08
NRIP1	hsa-miR-30d	4.62438e-23
LATS2	hsa-miR-302a	3.68653e-11
LATS2	hsa-miR-302b	1.61313e-52
LATS2	hsa-miR-302d	8.59915e-74
MAP2K1	hsa-miR-330	2.93022e-212
CD28	hsa-miR-24	0.00111324
RBMS1	hsa-miR-124a	3.76541e-130
RBMS1	hsa-miR-383	1.04394e-11
MCL1	hsa-miR-29a	1.92585e-13
MCL1	hsa-miR-29b	1.94322e-20
KCNIP4	hsa-miR-153	0.00083482
MAP2K4	hsa-miR-15b	3.2786e-268
MAP2K4	hsa-miR-16	0
MAP2K4	hsa-miR-195	6.37141e-06
MAP2K4	hsa-miR-32	0.00096869
MAP2K4	hsa-miR-339	3.7842e-12
NGEF	hsa-miR-200b	0
NGEF	hsa-miR-200c	1.56632e-52
NGEF	hsa-miR-485-5p	1.24862e-05
MYBL2	hsa-miR-30d	2.97077e-45
MYBL2	hsa-miR-30e-5p	1.63216e-123
KLF4	hsa-miR-200c	1.61336e-13
KLF4	hsa-miR-32	4.44515e-05
ARHGAP6	hsa-miR-135a	5.4656e-25
ARHGAP6	hsa-miR-135b	1.09115e-09
ARHGAP6	hsa-miR-183	0.0385035
ARHGAP6	hsa-miR-656	2.25328e-08
YES1	hsa-miR-96	0.00597979
ZFYVE9	hsa-miR-17-5p	0.0236792
PTPN21	hsa-miR-30e-5p	6.63836e-11
BCL2L11	hsa-miR-17-5p	1.64328e-27
BCL2L11	hsa-miR-32	0.000158828
WASF1	hsa-miR-200b	0
WASF1	hsa-miR-200c	0
CBLB	hsa-miR-30e-5p	6.66909e-58
TFAP2A	hsa-miR-599	4.79729e-16
CLOCK	hsa-miR-16	0.0057611
ARHGDIG	hsa-miR-16	5.1983e-54
ARHGDIG	hsa-miR-195	1.63971e-200
YWHAH	hsa-miR-16	3.45821e-08
YWHAH	hsa-miR-195	1.20631e-24
YWHAH	hsa-miR-33b	0.00140614
ETS1	hsa-miR-124a	0
SYNJ1	hsa-miR-103	5.29981e-17
SYNJ1	hsa-miR-153	0.00156135
SYNJ1	hsa-miR-16	2.19224e-290
SYNJ1	hsa-miR-195	3.66394e-19
SYNJ1	hsa-miR-200b	1.5192e-112
SYNJ1	hsa-miR-200c	1.26742e-56
SYNJ1	hsa-miR-32	6.07647e-07
RGS1	hsa-miR-128a	1.37571e-16
RGS1	hsa-miR-128b	0
RGS1	hsa-miR-27a	0.00112605
RGS1	hsa-miR-27b	9.31767e-68
NDEL1	hsa-miR-17-5p	7.0975e-06
RYBP	hsa-miR-15a	3.49014e-05
RYBP	hsa-miR-15b	0.000273887
RYBP	hsa-miR-16	8.16877e-20
JAG1	hsa-miR-124a	7.42568e-19
JAG1	hsa-miR-140	3.75267e-39
JAG1	hsa-miR-141	1.28574e-12
YWHAG	hsa-miR-135a	4.57623e-07
YWHAG	hsa-miR-200b	2.03977e-18
YWHAG	hsa-miR-222	0.0285818
NET1	hsa-miR-135a	1.00326e-09
GREM1	hsa-miR-137	7.6017e-09
GREM1	hsa-miR-181a	1.02606e-49
GREM1	hsa-miR-181b	7.45986e-93
GREM1	hsa-miR-181c	2.7392e-11
GREM1	hsa-miR-23a	6.27651e-132
GREM1	hsa-miR-23b	9.35962e-97
MAT2A	hsa-miR-30b	0.00230347
MAT2A	hsa-miR-30e-5p	1.18636e-18
CD44	hsa-miR-27a	1.24164e-45
RNF128	hsa-miR-137	5.16032e-16
RNF128	hsa-miR-17-5p	3.13776e-56
RNF128	hsa-miR-20b	0.00144828
RNF128	hsa-miR-26a	0.00524183
PRKCE	hsa-miR-218	4.53269e-10
PRKCD	hsa-miR-218	9.32169e-10
ABR	hsa-miR-299-5p	0.0375991
CFL2	hsa-miR-106b	4.19274e-06
CFL2	hsa-miR-200b	9.63135e-30
SUFU	hsa-miR-646	1.97536e-208
SAP30	hsa-miR-30e-5p	1.08806e-18
LMNA	hsa-miR-124a	0.0047785
LPP	hsa-miR-30b	0.00734539
LPP	hsa-miR-30e-5p	1.23547e-16
NRP1	hsa-miR-1	0.000108648
NRP1	hsa-miR-124a	3.96417e-229
NRP1	hsa-miR-130a	0.00582312
NRP1	hsa-miR-30a-5p	0.00019488
NRP1	hsa-miR-30b	0.000316815
NRP1	hsa-miR-30c	3.18772e-37
NRP1	hsa-miR-30d	6.98511e-118
NRP1	hsa-miR-30e-5p	0
NRP2	hsa-miR-128b	1.51775e-120
NRP2	hsa-miR-130b	0.000406426
NRP2	hsa-miR-27a	1.40923e-17
E2F7	hsa-miR-128a	0.0101168
E2F7	hsa-miR-128b	1.65863e-92
E2F7	hsa-miR-130b	1.27466e-05
E2F7	hsa-miR-29a	5.36469e-63
E2F7	hsa-miR-29c	1.10085e-06
E2F7	hsa-miR-302c	1.5494e-145
E2F7	hsa-miR-302d	0.000601377
E2F7	hsa-miR-30a-5p	3.62203e-09
E2F7	hsa-miR-30b	7.71882e-38
E2F7	hsa-miR-30d	0.00109888
E2F7	hsa-miR-30e-5p	2.06067e-187
E2F7	hsa-miR-372	1.55464e-25
E2F7	hsa-miR-93	9.67423e-43
JMJD1A	hsa-miR-30d	0.000487355
JMJD1A	hsa-miR-30e-5p	5.98008e-49
ACTN1	hsa-miR-30d	1.2154e-07
VAMP2	hsa-miR-133b	6.27444e-68
VAMP2	hsa-miR-153	1.36031e-76
E2F3	hsa-miR-30c	3.46064e-16
E2F3	hsa-miR-30d	1.26697e-25
E2F3	hsa-miR-30e-5p	0.000834781
CASP3	hsa-miR-30c	5.86047e-35
CASP3	hsa-miR-30d	7.67237e-59
CASP3	hsa-miR-30e-5p	0
BTRC	hsa-miR-330	0.045168
DKK2	hsa-miR-218	2.63641e-158
NOTCH1	hsa-miR-30b	1.13661e-05
NOTCH1	hsa-miR-30c	2.17489e-25
NOTCH1	hsa-miR-30d	3.85964e-12
NOTCH1	hsa-miR-30e-5p	7.46388e-166
HBP1	hsa-miR-124a	4.82179e-05
HBP1	hsa-miR-29b	0.000568475
HBP1	hsa-miR-346	0.0478429
NEDD4L	hsa-miR-17-5p	1.59905e-05
NEDD4L	hsa-miR-200c	2.6371e-91
NEDD4L	hsa-miR-20b	0.0140213
BCL9	hsa-miR-15b	0.0121108
BCL9	hsa-miR-16	2.25537e-09
BCL9	hsa-miR-200b	3.28743e-73
BCL9	hsa-miR-200c	0.0322365
ACTL6A	hsa-miR-302c	9.93598e-13
PPP3CA	hsa-let-7a	0.038874
PPP3CA	hsa-let-7g	0.00787246
PPP3CA	hsa-let-7i	3.67764e-18
PPP3CA	hsa-miR-153	0.0122753
PPP3CB	hsa-miR-137	5.72397e-144
PPP3CB	hsa-miR-15a	8.18404e-64
PPP3CB	hsa-miR-15b	1.41091e-09
PPP3CB	hsa-miR-16	0
PPP3CB	hsa-miR-195	0
PPP3CB	hsa-miR-326	0
BCL6	hsa-miR-30a-5p	5.30223e-11
BCL6	hsa-miR-30b	5.11369e-55
BCL6	hsa-miR-30c	4.3236e-127
BCL6	hsa-miR-30e-5p	5.26736e-32
BCL6	hsa-miR-346	0.0184719
BCL6	hsa-miR-632	0.0396779
