# Supplementary material for: Prediction of Associations between microRNAs and Gene Expression in Glioma Biology
Source: PLoS One. 2011 Feb 16;6(2):e14681. doi: 10.1371/journal.pone.0014681 (PMC3040173; doi:10.1371/journal.pone.0014681)
Supplement: Table S4 — List of 128 miRNAs that significantly interact with a gene (P<0.05). In particular, we counted the number of significant interactions (N) and indicate if the underlying miR is over (⇑, lg2 fold change>1) or under (⇓, lg2 fold change<−1) expressed or largely unchanged (∼) in GBMs. (0.03 MB XLS) [file pone.0014681.s004.xls]

## Sheet: signaling_miR_table.txt
Table S4: List of 128 miRNAs that significantly interact with a gene (P < 0.05). In particular, we counted the number of significnat interactions (N) and indicate if the underlying miR is over (⇑, lg2 fold change > 1) or under (⇓, lg2 fold change < -1) expressed or largely unchanged (~) in GBMs.
miRNA	N	⇑	~	⇓
hsa-miR-30e-5p	36
hsa-miR-30d	28
hsa-miR-30b	24
hsa-miR-124a	23
hsa-miR-30c	23
hsa-miR-16	19
hsa-miR-17-5p	19
hsa-miR-30a-5p	19
hsa-miR-200b	18
hsa-miR-195	17
hsa-miR-200c	16
hsa-miR-330	15
hsa-miR-153	13
hsa-miR-15b	12
hsa-miR-128b	11
hsa-miR-218	10
hsa-miR-128a	10
hsa-miR-32	9
hsa-miR-135a	8
hsa-miR-27a	8
hsa-miR-29b	8
hsa-miR-135b	7
hsa-miR-302c	7
hsa-miR-375	6
hsa-miR-103	6
hsa-miR-24	6
hsa-miR-302d	6
hsa-miR-133b	6
hsa-miR-20b	6
hsa-miR-29c	6
hsa-miR-137	6
hsa-miR-326	6
hsa-miR-369-3p	5
hsa-miR-29a	5
hsa-miR-19a	5
hsa-miR-15a	5
hsa-miR-28	4
hsa-miR-106b	4
hsa-miR-96	4
hsa-miR-93	4
hsa-miR-183	4
hsa-miR-194	4
hsa-let-7i	4
hsa-let-7g	4
hsa-miR-222	4
hsa-miR-181c	4
hsa-miR-323	4
hsa-miR-299-5p	3
hsa-miR-1	3
hsa-miR-101	3
hsa-miR-568	3
hsa-miR-185	3
hsa-miR-27b	3
hsa-miR-182	3
hsa-miR-570	3
hsa-miR-302a	3
hsa-miR-302b	3
hsa-miR-133a	3
hsa-miR-346	3
hsa-miR-20a	3
hsa-miR-149	3
hsa-miR-221	3
hsa-miR-646	3
hsa-miR-33b	3
hsa-miR-522	3
hsa-miR-181a	3
hsa-miR-23b	3
hsa-miR-331	3
hsa-miR-368	3
hsa-miR-130a	3
hsa-miR-372	2
hsa-miR-485-3p	2
hsa-miR-26a	2
hsa-miR-9	2
hsa-miR-199b	2
hsa-miR-580	2
hsa-miR-563	2
hsa-miR-299-3p	2
hsa-miR-130b	2
hsa-let-7e	2
hsa-miR-19b	2
hsa-miR-633	2
hsa-let-7a	2
hsa-miR-448	2
hsa-let-7b	2
hsa-miR-18b	2
hsa-miR-381	2
hsa-miR-23a	2
hsa-miR-338	2
hsa-miR-495	2
hsa-miR-767-5p	2
hsa-miR-107	1
hsa-miR-100	1
hsa-miR-146a	1
hsa-miR-26b	1
hsa-miR-140	1
hsa-miR-92	1
hsa-miR-142-5p	1
hsa-miR-588	1
hsa-miR-632	1
hsa-miR-544	1
hsa-miR-577	1
hsa-miR-573	1
hsa-miR-599	1
hsa-miR-485-5p	1
hsa-miR-190	1
hsa-miR-603	1
hsa-miR-605	1
hsa-let-7d	1
hsa-let-7f	1
hsa-miR-223	1
hsa-miR-224	1
hsa-miR-141	1
hsa-miR-636	1
hsa-miR-634	1
hsa-miR-144	1
hsa-miR-768-3p	1
hsa-miR-328	1
hsa-miR-383	1
hsa-miR-181b	1
hsa-miR-217	1
hsa-miR-339	1
hsa-miR-200a	1
hsa-miR-656	1
hsa-miR-367	1
hsa-miR-215	1
hsa-miR-98	1
hsa-miR-33	1
